# Supplementary material for: Long-read deep sequencing reveals high rates of multilineage transmission and rapid viral population changes in acute HIV infection
Source: Nat Commun. 2026 May 25;17:6799. doi: 10.1038/s41467-026-73496-0 (PMC13385744; doi:10.1038/s41467-026-73496-0)
Supplement: Supplementary file 4 — Source Data [file 41467_2026_73496_MOESM4_ESM.zip]

Archive with 35 entries (34 files):
- SourceDataFiles/
- SourceDataFiles/Fig2A_FRESH_GP_079.txt
- SourceDataFiles/Fig3AC_Gag Selection by gene.txt
- __MACOSX/SourceDataFiles/._Fig3AC_Gag Selection by gene.txt
- SourceDataFiles/.DS_Store
- __MACOSX/SourceDataFiles/._.DS_Store
- SourceDataFiles/Fig2C_FRESH_GP_271.txt
- SourceDataFiles/Fig2D_FRESH_REN_271.txt
- SourceDataFiles/Fig2A_FRESH_GP_186.txt
- SourceDataFiles/Fig1DF_704 VL and samples.txt
- __MACOSX/SourceDataFiles/._Fig1DF_704 VL and samples.txt
- SourceDataFiles/Fig5_AC_Env entropy.txt
- __MACOSX/SourceDataFiles/._Fig5_AC_Env entropy.txt
- SourceDataFiles/Fig1A_All FSH VL by subtype.txt
- __MACOSX/SourceDataFiles/._Fig1A_All FSH VL by subtype.txt
- SourceDataFiles/Fig2C_FRESH_GP_318.txt
- SourceDataFiles/Fig2D_FRESH_REN_318.txt
- SourceDataFiles/Fig1C_TH RV VL by subtype.txt
- __MACOSX/SourceDataFiles/._Fig1C_TH RV VL by subtype.txt
- SourceDataFiles/Fig4BDE_Gag FUBAR.txt
- __MACOSX/SourceDataFiles/._Fig4BDE_Gag FUBAR.txt
- SourceDataFiles/Fig2B_FRESH_REN_186.txt
- SourceDataFiles/Fig1E_KE RV VL by subtype.txt
- __MACOSX/SourceDataFiles/._Fig1E_KE RV VL by subtype.txt
- SourceDataFiles/Fig2A_FRESH_GP_267.txt
- SourceDataFiles/Fig1B_703 VL and samples.txt
- __MACOSX/SourceDataFiles/._Fig1B_703 VL and samples.txt
- SourceDataFiles/Fig5_BDE_Env_FUBAR.txt
- __MACOSX/SourceDataFiles/._Fig5_BDE_Env_FUBAR.txt
- SourceDataFiles/Fig4AC_Gag entropy.txt
- __MACOSX/SourceDataFiles/._Fig4AC_Gag entropy.txt
- SourceDataFiles/Fig2B_FFRESH_REN_267.txt
- SourceDataFiles/Fig2B_FRESH_REN_079.txt
- SourceDataFiles/Fig3BD_Env_Selection by gene.txt
- __MACOSX/SourceDataFiles/._Fig3BD_Env_Selection by gene.txt
