# Supplementary material for: Long-read deep sequencing reveals high rates of multilineage transmission and rapid viral population changes in acute HIV infection
Source: Nat Commun. 2026 May 25;17:6799. doi: 10.1038/s41467-026-73496-0 (PMC13385744; doi:10.1038/s41467-026-73496-0)
Supplement: Supplementary file 4 — Source Data [file 41467_2026_73496_MOESM4_ESM.zip › SourceDataFiles/Fig2A_FRESH_GP_079.txt]

DP_COB	VL	Total	HM(c)	HM(f)	MxL1(c)	MxL1(f)	MxL1.1(c)	MxL1.1(f)	MxL1.2(c)	MxL1.2(f)	MxL2(c)	MxL2(f)	Rec(c)	Rec(f)	SxL(c)	SxL(f)	SxL.1(c)	SxL.1(f)
-2	20.0
2	465.0
4	8000.0
5	240000.0
9	1.1e+007
16	7500000.0
19	710000.0	368	2.000000	0.005435	208.000000	0.565217	132.000000	0.358696	15.000000	0.040761	8.000000	0.021739	3.000000	0.008152	0	0.000000	0	0
23	265000.0
26	42000.0
30	34000.0	209	1.000000	0.004785	36.000000	0.172249	15.000000	0.071770	2.000000	0.009569	59.000000	0.282297	96.000000	0.459330	0	0.000000	0	0
33	46000.0
40	55000.0
44	66000.0
51	19000.0
58	48000.0
79	61000.0
163	20000.0
247	51000.0
331	12000.0
