# Supplementary material for: Long-read deep sequencing reveals high rates of multilineage transmission and rapid viral population changes in acute HIV infection
Source: Nat Commun. 2026 May 25;17:6799. doi: 10.1038/s41467-026-73496-0 (PMC13385744; doi:10.1038/s41467-026-73496-0)
Supplement: Supplementary file 4 — Source Data [file 41467_2026_73496_MOESM4_ESM.zip › SourceDataFiles/Fig3AC_Gag Selection by gene.txt]

Gag: a higher	a lower	ratio
0.005559674	0.001111935	5.000000000
0.008993289	0.002237136	4.020000000
0.012225705	0.002272730	5.379310345
0.005999848	0.000569610	10.533333330
0.011687943	0.000340426	34.333333330
0.012987013	0.000245966	52.800000000
0.002923980	0.001169590	2.500000000
0.008235294	0.002352940	3.500000000
0.007352941	0.004679144	1.571428571
0.006654570	0.001209920	5.500000000
0.014827586	0.002068970	7.166666667
0.015550239	0.002990431	5.200000000
0.006822610	0.000000000
0.012222222	0.001481480	8.250000000
0.012700535	0.000000000
0.002803400	0.000813890	3.444444440
0.004080460	0.000747130	5.461538462
0.006165377	0.002417795	2.550000000
