# Supplementary material for: Long-read deep sequencing reveals high rates of multilineage transmission and rapid viral population changes in acute HIV infection
Source: Nat Commun. 2026 May 25;17:6799. doi: 10.1038/s41467-026-73496-0 (PMC13385744; doi:10.1038/s41467-026-73496-0)
Supplement: Supplementary file 4 — Source Data [file 41467_2026_73496_MOESM4_ESM.zip › SourceDataFiles/Fig2C_FRESH_GP_271.txt]

DP_COB	VL	Total	HM(c)	HM(f)	MxL1(c)	MxL1(f)	MxL1.1(c)	MxL1.1(f)	MxL1.2(c)	MxL1.2(f)	MxL2(c)	MxL2(f)	Rec(c)	Rec(f)	SxL(c)	SxL(f)	SxL.1(c)	SxL.1(f)
-2	20
1	1700
2	1800
5	7100
9	9850000
12	2640000
16	830000
19	59000
24	20500	226	0.000000	0.000000	217.000000	0.960177	0.000000	0.000000	0.000000	0.000000	0.000000	0.000000	9.000000	0.039823	0	0.000000	0	0
26	27000
30	21000
44	250000	255	0.000000	0.000000	67.000000	0.262745	0.000000	0.000000	0.000000	0.000000	19.000000	0.074510	169.000000	0.662745	0	0.000000	0	0
51	29000
58	11000	349	5.000000	0.014327	50.000000	0.143266	0.000000	0.000000	0.000000	0.000000	18.000000	0.051576	276.000000	0.790831	0	0.000000	0	0
79	11000
163	38000
250	4700
333	6800
