# Supplementary material for: Long-read deep sequencing reveals high rates of multilineage transmission and rapid viral population changes in acute HIV infection
Source: Nat Commun. 2026 May 25;17:6799. doi: 10.1038/s41467-026-73496-0 (PMC13385744; doi:10.1038/s41467-026-73496-0)
Supplement: Supplementary file 4 — Source Data [file 41467_2026_73496_MOESM4_ESM.zip › SourceDataFiles/Fig2D_FRESH_REN_271.txt]

DP_COB	VL	Total		HM(f)		MxL1(f)		MxL1.1(f)		MxL1.2(f)		MxL2(f)		MxL3(f)		Rec(f)		SxL(f)
-2	20
1	1700
2	1800
5	7100
9	9850000
12	2640000
16	830000
19	59000
24	20500	126		0.000000		0.849206		0.103175		0.039683		0.000000		0.000000		0.007937		0
26	27000
30	21000
44	250000	77		0.000000		0.493506		0.272727		0.064935		0.090909		0.000000		0.077922		0
51	29000
58	11000	158		0.069620		0.430380		0.044304		0.031646		0.240506		0.012658		0.170886		0
79	11000
163	38000
250	4700
333	6800
