# Supplementary material for: Long-read deep sequencing reveals high rates of multilineage transmission and rapid viral population changes in acute HIV infection
Source: Nat Commun. 2026 May 25;17:6799. doi: 10.1038/s41467-026-73496-0 (PMC13385744; doi:10.1038/s41467-026-73496-0)
Supplement: Supplementary file 4 — Source Data [file 41467_2026_73496_MOESM4_ESM.zip › SourceDataFiles/Fig2A_FRESH_GP_186.txt]

DP_COB	VL	Total	HM(c)	HM(f)	MxL1(c)	MxL1(f)	MxL1.1(c)	MxL1.1(f)	MxL1.2(c)	MxL1.2(f)	MxL2(c)	MxL2(f)	Rec(c)	Rec(f)	SxL(c)	SxL(f)	SxL.1(c)	SxL.1(f)
-2	20
1	37000
5	6300000	147	0.000000	0.000000	145.000000	0.986395	0.000000	0	0.000000	0	2.000000	0.013605	0.000000	0.000000	0	0.000000	0	0
12	3e+007	1014	1.000000	0.000986	1013.000000	0.999014	0.000000	0	0.000000	0	0.000000	0.000000	0.000000	0.000000	0	0.000000	0	0
17	1100000
19	470000	213	2.000000	0.009390	188.000000	0.882629	0.000000	0	0.000000	0	9.000000	0.042254	14.000000	0.065728	0	0.000000	0	0
22	800000
26	1400000
29	540000
33	210000
40	86000
47	66000
54	50000
61	47000
96	37000
166	350000
250	230000
334	210000
