# Supplementary material for: Long-read deep sequencing reveals high rates of multilineage transmission and rapid viral population changes in acute HIV infection
Source: Nat Commun. 2026 May 25;17:6799. doi: 10.1038/s41467-026-73496-0 (PMC13385744; doi:10.1038/s41467-026-73496-0)
Supplement: Supplementary file 4 — Source Data [file 41467_2026_73496_MOESM4_ESM.zip › SourceDataFiles/Fig1DF_704 VL and samples.txt]

	Days post EDDI	26	26.	128	128.	279	279.	372	372.	445	445.	496	496.	513	513.	575	575.	644	644.	651	651.	726	726.	746	746.	847	847.	855	855.	856	856.	886	886.	907	907.	911	911.	944	944.	984	984.	1109	1109.	1180	1180.	1183	1183.	1429	1429.
704-0026	-1	39
V704_0026_231_GP_NT	35	4482	4482
V704_0026_232_GP_NT	85	1588	1588
704-0026	163	15048
704-0128	3			39
V704_0128_220_GP_NT	31			738974	738974
V704_0128_221_GP_NT	39			113618	113618
704-0128	59			215512
704-0279	-26					39
V704_0279_080_GP_NT	8					4005	4005
V704_0279_081_GP_NT	68					737400	737400
704-0279	89					307869
704-0279	138					193201
704-0372	-11							39
V704_0372_250_GP_NT	45							84618	84618
V704_0372_251_GP_NT	53							90018	90018
704-0372	77							45583
704-0372	89							41687
704-0372	101							70860
704-0445	-18									39
V704_0445_180_GP_NT	8									919	919
V704_0445_190_GP_NT	37									472845	472845
704-0445	45									1203800
704-0445	66									730244
704-0445	80									426580
704-0445	94									248954
704-0496	3											39
V704_0496_040_GP_NT	31											201362	201362
V704_0496_041_GP_NT	36											166048	166048
704-0513	-92													39
V704_0513_150_GP_NT	126													45942	45942
V704_0513_151_GP_NT	133													37702	37702
V704_0513_310_GP_NT	151													24135	24135
704-0513	168													33702
704-0513	182													53071
704-0513	210													57856
704-0575	-5															39
V704_0575_060_GP_NT	18															2050403	2050403
V704_0575_061_GP_NT	37															216134	216134
V704_0575_310_GP_NT	48															97692	97692
704-0575	58															131807
704-0575	72															40334
704-0644	-5																	39
V704_0644_060_GP_NT	18																	9862572	9862572
V704_0644_061_GP_NT	32																	1241484	1241484
V704_0644_310_GP_NT	46																	71292	71292
704-0651	8																			70
V704_0651_200_GP_NT	36																			434421	434421
704-0651	42																			408361
704-0651	61																			80091
704-0651	77																			124345
704-0651	92																			46854
704-0726	3																					39
V704_0726_080_GP_NT	31																					174818	174818
V704_0726_081_GP_NT	34																					198684	198684
V704_0726_310_GP_NT	60																					54975	54975
704-0746	-35																							39
V704_0746_760_GP_NT	68																							278225	278225
V704_0746_761_GP_NT	76																							458522	458522
704-0746	100																							317284
704-0847	3																									39
V704_0847_030_GP_NT	31																									926737	926737
V704_0847_031_GP_NT	58																									58181	58181
704-0855	-10																											39
V704_0855_080_GP_NT	18																											218776	218776
V704_0855_081_GP_NT	23																											4697093	4697093
704-0855	58																											4252
704-0855	128																											1767
704-0855	188																											7451
704-0856	-11																													39
V704_0856_240_GP_NT	45																													31147	31147
V704_0856_241_GP_NT	50																													19011	19011
704-0886	-11																															39
V704_0886_250_GP_NT	45																															96002	96002
704-0886	57																															50272
704-0886	73																															51299
704-0886	85																															265581
704-0907	-25																																	39
V704_0907_130_GP_NT	8																																	5029	5029
V704_0907_140_GP_NT	36																																	66414	66414
704-0911	2																																			39
V704_0911_150_GP_NT	31																																			704215	704215
V704_0911_151_GP_NT	34																																			1227051	1227051
V704_0911_310_GP_NT	59																																			30344	30344
704-0911	59																																			30344
704-0911	73																																			23756
704-0944	-10																																					39
V704_0944_180_GP_NT	18																																					345409	345409
V704_0944_181_GP_NT	26																																					338178	338178
704-0944	42																																					137212
704-0944	60																																					269215
704-0984	-24																																							39
V704_0984_250_GP_NT	18																																							109015	109015
V704_0984_251_GP_NT	25																																							1e+007	1e+007
704-0984	95																																							126576
704-1109	0																																									39
V704_1109_140_GP_NT	34																																									1e+007	1e+007
V704_1109_141_GP_NT	41																																									1130870	1130870
704-1109	63																																									437284
704-1109	78																																									282152
704-1180	-11																																											39
V704_1180_070_GP_NT	18																																											542117	542117
V704_1180_071_GP_NT	39																																											10888	10888
704-1180	57																																											15228
704-1183	6																																													39
V704_1183_220_GP_NT	27																																													708104	708104
V704_1183_221_GP_NT	42																																													17871	17871
704-1429	3																																															39
V704_1429_090_GP_NT	27																																															724894	724894
V704_1429_091_GP_NT	45																																															13932	13932
V704_1429_310_GP_NT	56																																															20194	20194
704-1429	71																																															82019
704-1429	80																																															68838
704-1528	-4
V704_1528_240_GP_NT	39
V704_1528_241_GP_NT	46
V704_1528_310_GP_NT	67
704-1535	-10
V704_1535_030_GP_NT	18
704-1706	-20
V704_1706_040_GP_NT	8
V704_1706_050_GP_NT	13
V704_1706_051_GP_NT	20
704-1706	52
704-1706	129
704-1775	3
V704_1775_030_GP_NT	31
V704_1775_031_GP_NT	38
704-1783	-11
V704_1783_150_GP_NT	18
V704_1783_151_GP_NT	38
704-1783	52
704-1835	-10
V704_1835_150_GP_NT	44
V704_1835_151_GP_NT	54
V704_1835_310_GP_NT	69
704-1835	104
704-1930	31
V704_1930_170_GP_NT	63
704-1930	73
704-1991	-1
V704_1991_230_GP_NT	34
V704_1991_231_GP_NT	42
V704_1991_310_GP_NT	58
704-1991	72
704-1991	86
704-2065	6
V704_2065_060_GP_NT	28
V704_2065_061_GP_NT	56
704-2065	74
704-2065	85
704-2065	112
704-2095	-26
V704_2095_130_GP_NT	59
704-2095	-26
704-2095	59
704-2095	66
704-2095	88
704-2095	102
704-2095	114
704-2448	-27
V704_2448_240_GP_NT	18
704-2448	74
704-2448	106
704-2448	186
704-2541	0
V704_2541_080_GP_NT	34
V704_2541_081_GP_NT	46
704-2544	-13
V704_2544_140_GP_NT	8
V704_2544_150_GP_NT	38
704-2544	67
704-2544	80
704-2555	-30
V704_2555_240_GP_NT	18
V704_2555_241_GP_NT	24
V704_2555_310_GP_NT	46
704-2555	60
704-2555	76
704-2684	-6
V704_2684_181_GP_NT	39
V704_2684_182_GP_NT	45
704-2684	75
704-2684	82
704-2684	96
704-2767	-10
V704_2767_070_GP_NT	18
V704_2767_071_GP_NT	24
704-2767	61
704-2767	80
704-2767	103
704-2767	187
704-2788	-5
V704_2788_060_GP_NT	18
704-2788	23
704-2824	-5
V704_2824_210_GP_NT	40
V704_2824_211_GP_NT	46
704-2834	0
V704_2834_210_GP_NT	34
V704_2834_211_GP_NT	36
704-2839	-3
V704_2839_140_GP_NT	18
V704_2839_141_GP_NT	24
704-2839	56
704-2981	-3
V704_2981_150_GP_NT	18
V704_2981_151_GP_NT	25
V704_2981_310_GP_NT	44
704-2981	58
704-2981	72
704-3000	-102
V704_3000_240_GP_NT	135
V704_3000_241_GP_NT	187
704-3008	-11
V704_3008_040_GP_NT	18
V704_3008_050_GP_NT	23
V704_3008_051_GP_NT	37
704-3008	64
704-3008	77
704-3008	105
[truncated: 46 more columns]
