# Supplementary material for: Long-read deep sequencing reveals high rates of multilineage transmission and rapid viral population changes in acute HIV infection
Source: Nat Commun. 2026 May 25;17:6799. doi: 10.1038/s41467-026-73496-0 (PMC13385744; doi:10.1038/s41467-026-73496-0)
Supplement: Supplementary file 4 — Source Data [file 41467_2026_73496_MOESM4_ESM.zip › SourceDataFiles/Fig5_AC_Env entropy.txt]

Alignment positions	AllTP	a_Env	b_Env	c_Env
1
2
3
4
5
6
7
8
9
10	0.0634218	0.04464286	0.06691919	0.08101852
11	0.0761062	0.05357143	0.08030303	0.09722222
12	0.0634218	0.04642857	0.07878788	0.09166667
13	0.0634218	0.04107143	0.07424242	0.10277778
14	0.0634218	0.02857143	0.07272727	0.08888889
15	0.0634218	0.02857143	0.06666667	0.08333333
16	0.0634218	0.02678571	0.06313131	0.07870370
17	0.0634218	0.02529762	0.06439394	0.07638889
18	0.0634218	0.02423469	0.05844156	0.07142857
19	0.0634218	0.02423469	0.05208333	0.06423611
20	0.0634218	0.02423469	0.05208333	0.06423611
21	0.0634218	0.02423469	0.05208333	0.06423611
22	0.0368732	0.02678571	0.04261364	0.05952381
23	0.0328698	0.02500000	0.04004329	0.04861111
24	0.0353982	0.03392857	0.03679654	0.05787037
25	0.0375053	0.03571429	0.04112554	0.05787037
26	0.0375053	0.03750000	0.04112554	0.05555556
27	0.0294985	0.03348214	0.03354978	0.04629630
28	0.0379267	0.04687500	0.04220779	0.05092593
29	0.0463548	0.04642857	0.04761905	0.06944444
30	0.0453540	0.04464286	0.04356061	0.06944444
31	0.0449033	0.04081633	0.04292929	0.07291667
32	0.0449033	0.04081633	0.04734848	0.06635802
33	0.0510324	0.05133929	0.05050505	0.07361111
34	0.0525074	0.05133929	0.05639731	0.06805556
35	0.0530973	0.05580357	0.04966330	0.07500000
36	0.0554572	0.06250000	0.04797980	0.08194444
37	0.0657817	0.06448413	0.05555556	0.10000000
38	0.0646018	0.06845238	0.05303030	0.09722222
39	0.0645690	0.07142857	0.05397727	0.09413580
40	0.0606359	0.07653061	0.05952381	0.09722222
41	0.0630531	0.08630952	0.06313131	0.09722222
42	0.0716393	0.08630952	0.06313131	0.11111111
43	0.0658800	0.07857143	0.06060606	0.10555556
44	0.0643068	0.08482143	0.05303030	0.11805556
45	0.0607670	0.07589286	0.05681818	0.10763889
46	0.0613569	0.06696429	0.06628788	0.10069444
47	0.0513274	0.06250000	0.05871212	0.06944444
48	0.0536873	0.05133929	0.05871212	0.09375000
49	0.0629302	0.05357143	0.06818182	0.10833333
50	0.0717797	0.05357143	0.06439394	0.09722222
51	0.0686894	0.05229592	0.06385281	0.08730159
52	0.0686894	0.05229592	0.06385281	0.08730159
53	0.0608407	0.05229592	0.05681818	0.08730159
54	0.0544084	0.05229592	0.05134680	0.08730159
55	0.0481809	0.05505952	0.04545455	0.08796296
56	0.0422812	0.05059524	0.03872054	0.08888889
57	0.0416257	0.05505952	0.03787879	0.08333333
58	0.0360538	0.05208333	0.03451178	0.06111111
59	0.0308096	0.05208333	0.02693603	0.05000000
60	0.0268764	0.04910714	0.02356902	0.04444444
61	0.0232711	0.04761905	0.01767677	0.04166667
62	0.0262537	0.04974490	0.02121212	0.04166667
63	0.0312684	0.05133929	0.02727273	0.03968254
64	0.0324484	0.04861111	0.02727273	0.03645833
65	0.0374631	0.05089286	0.03030303	0.03703704
66	0.0392330	0.05089286	0.03257576	0.03888889
67	0.0376926	0.04662698	0.03198653	0.03858025
68	0.0383481	0.04687500	0.03219697	0.03993056
69	0.0349768	0.04464286	0.03138528	0.02976190
70	0.0373648	0.04613095	0.03409091	0.03240741
71	0.0412979	0.04821429	0.03939394	0.03611111
72	0.0383481	0.04464286	0.03598485	0.03472222
73	0.0324484	0.03869048	0.02525253	0.03703704
74	0.0412979	0.04464286	0.03409091	0.04861111
75	0.0294985	0.01785714	0.03030303	0.05555556
76	0.0000000	0.00000000	0.00000000	0.00000000
77	0.0000000	0.00000000	0.00000000	0.00000000
78	0.0000000	0.00000000	0.00000000	0.00000000
79	0.0000000	0.00000000	0.00000000	0.00000000
80	0.0000000	0.00000000	0.00000000	0.00000000
81	0.0000000	0.00000000	0.00000000	0.00000000
82	0.0000000	0.00000000	0.00000000	0.00000000
83	0.0000000	0.00000000	0.00000000	0.00000000
84	0.0000000	0.00000000	0.00000000	0.00000000
85	0.0000000	0.00000000	0.00000000	0.00000000
86	0.0000000	0.00000000	0.00000000	0.00000000
87	0.0000000	0.00000000	0.00000000	0.00000000
88	0.0000000	0.00000000	0.00000000	0.00000000
89	0.0000000	0.00000000	0.00000000	0.00000000
90	0.0000000	0.00000000	0.00000000	0.00000000
91	0.0000000	0.00000000	0.00000000	0.00000000
92	0.0000000	0.00000000	0.00000000	0.00000000
93	0.0000000	0.00000000	0.00000000	0.00000000
94	0.0000000	0.00000000	0.00000000	0.00000000
95	0.0000000	0.00000000	0.00000000	0.00000000
96	0.0000000	0.00000000	0.00000000	0.00000000
97	0.0000000	0.00000000	0.00000000	0.00000000
98	0.0000000	0.00000000	0.00000000	0.00000000
99	0.0000000	0.00000000	0.00000000	0.00000000
100	0.0000000	0.00000000	0.00000000	0.00000000
101	0.1002950	0.07142857	0.09848485	0.16666667
102	0.0678466	0.05357143	0.06818182	0.10416667
103	0.0747296	0.07142857	0.07070707	0.09259259
104	0.0744838	0.06919643	0.07196970	0.09722222
105	0.0690265	0.06250000	0.06818182	0.08333333
106	0.0668633	0.05654762	0.06818182	0.07870370
107	0.0594185	0.04974490	0.06060606	0.07142857
108	0.0582596	0.05245536	0.05871212	0.06597222
109	0.0553917	0.05158730	0.05471380	0.06018519
110	0.0539823	0.05089286	0.05075758	0.06250000
111	0.0474926	0.04464286	0.04621212	0.05138889
112	0.0545723	0.05178571	0.05000000	0.06388889
113	0.0519174	0.04821429	0.04848485	0.06111111
114	0.0516224	0.04732143	0.04696970	0.06250000
115	0.0569322	0.04821429	0.05454545	0.07222222
116	0.0572271	0.05357143	0.05227273	0.07500000
117	0.0678466	0.06160714	0.06136364	0.09166667
118	0.0675516	0.05803571	0.06136364	0.09305556
119	0.0672566	0.05892857	0.05984848	0.09444444
120	0.0728614	0.06160714	0.06590909	0.10277778
121	0.0755162	0.06607143	0.06742424	0.10416667
122	0.0702065	0.06071429	0.06666667	0.09166667
123	0.0681416	0.05714286	0.06287879	0.09444444
124	0.0622419	0.05267857	0.05757576	0.08472222
125	0.0619469	0.05714286	0.05378788	0.08472222
126	0.0598820	0.05446429	0.05227273	0.07916667
127	0.0525074	0.04821429	0.04621212	0.06666667
128	0.0519174	0.05089286	0.04621212	0.06388889
129	0.0525074	0.05267857	0.04696970	0.06388889
130	0.0480826	0.04910714	0.04772727	0.05138889
131	0.0448378	0.04821429	0.04318182	0.04583333
132	0.0454277	0.04732143	0.04393939	0.04444444
133	0.0474926	0.05000000	0.04924242	0.04027778
134	0.0486726	0.05446429	0.04924242	0.04166667
135	0.0433628	0.04910714	0.04469697	0.03549383
136	0.0415929	0.04732143	0.04629630	0.03549383
137	0.0409702	0.04960317	0.04640152	0.03125000
138	0.0409292	0.04799107	0.04653680	0.03373016
139	0.0417193	0.04464286	0.05176768	0.03472222
140	0.0398230	0.04613095	0.04545455	0.03333333
141	0.0418879	0.04642857	0.05113636	0.03819444
142	0.0376106	0.04687500	0.04292929	0.04166667
143	0.0294985	0.04166667	0.02651515	0.04861111
144	0.0324484	0.03571429	0.04545455	0.04861111
145	0.0206490	0.03571429	0.00000000	0.02777778
146	0.0000000	0.00000000	0.00000000	0.00000000
147	0.0000000	0.00000000	0.00000000	0.00000000
148	0.0000000	0.00000000	0.00000000	0.00000000
149	0.0000000	0.00000000	0.00000000	0.00000000
150	0.0000000	0.00000000	0.00000000	0.00000000
151	0.0000000	0.00000000	0.00000000	0.00000000
152	0.0000000	0.00000000	0.00000000	0.00000000
153	0.0000000	0.00000000	0.00000000	0.00000000
154	0.0000000	0.00000000	0.00000000	0.00000000
155	0.0000000	0.00000000	0.00000000	0.00000000
156	0.0000000	0.00000000	0.00000000	0.00000000
157	0.0000000	0.00000000	0.00000000	0.00000000
158	0.0000000	0.00000000	0.00000000	0.00000000
159	0.0000000	0.00000000	0.00000000	0.00000000
160	0.0000000	0.00000000	0.00000000	0.00000000
161	0.0000000	0.00000000	0.00000000	0.00000000
162	0.0000000	0.00000000	0.00000000	0.00000000
163	0.0000000	0.00000000	0.00000000	0.00000000
164	0.0000000	0.00000000	0.00000000	0.00000000
165	0.0000000	0.00000000	0.00000000	0.00000000
166	0.0000000	0.00000000	0.00000000	0.00000000
167	0.0000000	0.00000000	0.00000000	0.00000000
168	0.0000000	0.00000000	0.00000000	0.00000000
169	0.0000000	0.00000000	0.00000000	0.00000000
170	0.0000000	0.00000000	0.00000000	0.00000000
171	0.0000000	0.00000000	0.00000000	0.00000000
172	0.0000000	0.00000000	0.00000000	0.00000000
173	0.0000000	0.00000000	0.00000000	0.00000000
174	0.0000000	0.00000000	0.00000000	0.00000000
175	0.0000000	0.00000000	0.00000000	0.00000000
176	0.0000000	0.00000000	0.00000000	0.00000000
177	0.0000000	0.00000000	0.00000000	0.00000000
178	0.0000000	0.00000000	0.00000000	0.00000000
179	0.0000000	0.00000000	0.00000000	0.00000000
180	0.0000000	0.00000000	0.00000000	0.00000000
181	0.0000000	0.00000000	0.00000000	0.00000000
182	0.0000000	0.00000000	0.00000000	0.00000000
183	0.0000000	0.00000000	0.00000000	0.00000000
184	0.0000000	0.00000000	0.00000000	0.00000000
185	0.0000000	0.00000000	0.00000000	0.00000000
186	0.0294985	0.00892857	0.03787879	0.04166667
187	0.0471976	0.03571429	0.04924242	0.05555556
188	0.0452311	0.03571429	0.04292929	0.06018519
189	0.0604720	0.04464286	0.05871212	0.08680556
190	0.0554572	0.03928571	0.05909091	0.07500000
191	0.0860374	0.06994048	0.08838384	0.10879630
192	0.0838601	0.06760204	0.08766234	0.10119048
193	0.0792773	0.06361607	0.08238636	0.09548611
194	0.0770239	0.06250000	0.07996633	0.09104938
195	0.0799410	0.06696429	0.08257576	0.09305556
196	0.0870206	0.07678571	0.08712121	0.10416667
197	0.0849558	0.07500000	0.08484848	0.10277778
198	0.0831858	0.07321429	0.08333333	0.10138889
199	0.0811209	0.07142857	0.08333333	0.09166667
200	0.0817109	0.07589286	0.08257576	0.09876543
201	0.0772861	0.06517857	0.07651515	0.10030864
202	0.0740413	0.06160714	0.07500000	0.09567901
203	0.0770239	0.06448413	0.07828283	0.10069444
204	0.0792773	0.06584821	0.08049242	0.10714286
205	0.0693215	0.05357143	0.07196970	0.09523810
206	0.0667404	0.05468750	0.06723485	0.08730159
207	0.0722714	0.05580357	0.07765152	0.09126984
208	0.0811209	0.05803571	0.09090909	0.10317460
209	0.0726401	0.05468750	0.07859848	0.09523810
210	0.0766962	0.05357143	0.08333333	0.09375000
211	0.0608407	0.04575893	0.06912879	0.07291667
212	0.0648968	0.05245536	0.07102273	0.07986111
213	0.0671911	0.05952381	0.07154882	0.07716049
214	0.0663717	0.05714286	0.07196970	0.07500000
215	0.0737463	0.05982143	0.08030303	0.08750000
216	0.0710914	0.05089286	0.08181818	0.08611111
217	0.0643068	0.04732143	0.07045455	0.08194444
218	0.0569322	0.04553571	0.06136364	0.06944444
219	0.0607670	0.04821429	0.06666667	0.07361111
220	0.0572271	0.04732143	0.06060606	0.06944444
221	0.0545723	0.04553571	0.05757576	0.06527778
222	0.0510324	0.03928571	0.05303030	0.06250000
223	0.0445428	0.03125000	0.04696970	0.05833333
224	0.0407080	0.02946429	0.04166667	0.05416667
225	0.0365782	0.03303571	0.03333333	0.04305556
226	0.0342183	0.03303571	0.03181818	0.03858025
227	0.0353982	0.03392857	0.03333333	0.04166667
228	0.0348083	0.03303571	0.03181818	0.04166667
229	0.0303835	0.02946429	0.02651515	0.03703704
230	0.0289086	0.02767857	0.02500000	0.03395062
231	0.0283186	0.02857143	0.02651515	0.02623457
232	0.0297935	0.03035714	0.02878788	0.02932099
233	0.0309735	0.03035714	0.02954545	0.03240741
234	0.0339233	0.03392857	0.03333333	0.03549383
235	0.0292035	0.02946429	0.03282828	0.03240741
236	0.0342183	0.03125000	0.03619529	0.04305556
237	0.0356932	0.03482143	0.03787879	0.04166667
238	0.0404130	0.04196429	0.03872054	0.04722222
239	0.0483776	0.04642857	0.04966330	0.05416667
240	0.0522124	0.05089286	0.05218855	0.06250000
241	0.0551622	0.05267857	0.05387205	0.06666667
242	0.0554572	0.05625000	0.05134680	0.06527778
243	0.0610619	0.06071429	0.06060606	0.06805556
244	0.0622747	0.06150794	0.06060606	0.07098765
245	0.0685841	0.06584821	0.06060606	0.07812500
246	0.0670038	0.06887755	0.05844156	0.06944444
247	0.0703048	0.06994048	0.06186869	0.07175926
248	0.0604720	0.06785714	0.06969697	0.07222222
249	0.0457227	0.05714286	0.06060606	0.06944444
250	0.0358899	0.05357143	0.06818182	0.04861111
251	0.0260570	0.05059524	0.07196970	0.03819444
252	0.0206490	0.04464286	0.10606061	0.03240741
253	0.0041298	0.00892857	0.00757576	0.01388889
254	0.0039331	0.00892857	0.00757576	0.01388889
255	0.0042141	0.00892857	0.01010101	0.01388889
256	0.0044248	0.00892857	0.01136364	0.01388889
257	0.0049164	0.00892857	0.01212121	0.01388889
258	0.0065552	0.00892857	0.01641414	0.01388889
259	0.0088496	0.01785714	0.01948052	0.01388889
260	0.0101606	0.01488095	0.01799242	0.02083333
261	0.0134382	0.01562500	0.02020202	0.03125000
262	0.0165192	0.01964286	0.02272727	0.03333333
263	0.0191740	0.02083333	0.02424242	0.04166667
264	0.0259587	0.02678571	0.02878788	0.05555556
265	0.0300885	0.03236607	0.02954545	0.05753968
266	0.0345133	0.03273810	0.03333333	0.06076389
267	0.0392330	0.03273810	0.03939394	0.06327160
268	0.0415929	0.03571429	0.03787879	0.06388889
269	0.0463127	0.03571429	0.04166667	0.06944444
270	0.0504425	0.03769841	0.04318182	0.07916667
271	0.0522124	0.03968254	0.04318182	0.08194444
272	0.0545723	0.03869048	0.04393939	0.08750000
273	0.0578171	0.04067460	0.04848485	0.08750000
274	0.0584071	0.03968254	0.04848485	0.08750000
275	0.0622419	0.03869048	0.05303030	0.09444444
276	0.0648968	0.03769841	0.05681818	0.10138889
277	0.0663717	0.03928571	0.05606061	0.10000000
278	0.0702065	0.03928571	0.06060606	0.10555556
279	0.0687316	0.04196429	0.05681818	0.10833333
280	0.0710914	0.04553571	0.06287879	0.10416667
281	0.0722714	0.05000000	0.06666667	0.09861111
282	0.0702065	0.05267857	0.06590909	0.09305556
283	0.0672566	0.05267857	0.06212121	0.08888889
284	0.0640118	0.05000000	0.06136364	0.08333333
285	0.0610619	0.05000000	0.05833333	0.07777778
286	0.0563422	0.05000000	0.05227273	0.06666667
287	0.0566372	0.05178571	0.05227273	0.06805556
288	0.0569322	0.05089286	0.05378788	0.07083333
289	0.0563422	0.05178571	0.05454545	0.06666667
290	0.0528024	0.04910714	0.05075758	0.06111111
291	0.0539823	0.04642857	0.05000000	0.07222222
292	0.0539823	0.04285714	0.05303030	0.07222222
293	0.0601770	0.04464286	0.06439394	0.07777778
294	0.0604720	0.04821429	0.06363636	0.07638889
295	0.0581121	0.04375000	0.06363636	0.07222222
296	0.0554572	0.04196429	0.06734007	0.07561728
297	0.0581121	0.04017857	0.07323232	0.08179012
298	0.0560472	0.04196429	0.07323232	0.07098765
299	0.0575221	0.04107143	0.07323232	0.07716049
300	0.0598820	0.04196429	0.07912458	0.08024691
301	0.0581121	0.04107143	0.07828283	0.07407407
302	0.0578171	0.04196429	0.07575758	0.07407407
303	0.0648968	0.05446429	0.07996633	0.08179012
304	0.0663717	0.05535714	0.08164983	0.08024691
305	0.0660767	0.05625000	0.08249158	0.08506944
306	0.0728614	0.05892857	0.08333333	0.08179012
307	0.0675516	0.05625000	0.07651515	0.07098765
308	0.0687316	0.06250000	0.07424242	0.07098765
309	0.0669617	0.05892857	0.07196970	0.07253086
310	0.0678466	0.06339286	0.06742424	0.07561728
311	0.0678466	0.06696429	0.06515152	0.07253086
312	0.0705015	0.07053571	0.06818182	0.07561728
313	0.0631268	0.05803571	0.05909091	0.07716049
314	0.0657817	0.06071429	0.06060606	0.08641975
315	0.0731563	0.06250000	0.06742424	0.09583333
316	0.0702065	0.06428571	0.06287879	0.09305556
317	0.0675516	0.06339286	0.05833333	0.09444444
318	0.0634218	0.05535714	0.05454545	0.09583333
319	0.0619469	0.05803571	0.05681818	0.09259259
320	0.0584071	0.05267857	0.05681818	0.08487654
321	0.0545723	0.04821429	0.05530303	0.08854167
322	0.0495575	0.04375000	0.04924242	0.08333333
323	0.0424779	0.04017857	0.04318182	0.07341270
324	0.0373648	0.03373016	0.04040404	0.06481481
325	0.0265487	0.02976190	0.03125000	0.03703704
326	0.0229433	0.02678571	0.02651515	0.03472222
327	0.0232301	0.02806122	0.02922078	0.03055556
328	0.0195428	0.02551020	0.03030303	0.02083333
329	0.0176991	0.02232143	0.02727273	0.02083333
330	0.0137660	0.01964286	0.02083333	0.01851852
331	0.0123894	0.01562500	0.02020202	0.01851852
332	0.0103245	0.01488095	0.01893939	0.01388889
333	0.0058997	0.00892857	0.00757576	0.01388889
334	0.0058997	0.00892857	0.00757576	0.01388889
335	0.0058997	0.00892857	0.00757576	0.01388889
336	0.0029499	0.00892857	0.00000000	0.00000000
337	0.0029499	0.00892857	0.00000000	0.00000000
338	0.0000000	0.00000000	0.00000000	0.00000000
339	0.0000000	0.00000000	0.00000000	0.00000000
340	0.0000000	0.00000000	0.00000000	0.00000000
341	0.0000000	0.00000000	0.00000000	0.00000000
342	0.0737463	0.06250000	0.09090909	0.06944444
343	0.0737463	0.05803571	0.07954545	0.09027778
344	0.0914454	0.06845238	0.09090909	0.12962963
345	0.0759587	0.06250000	0.07575758	0.12962963
346	0.0713864	0.06607143	0.06515152	0.11805556
347	0.0653884	0.05952381	0.06186869	0.10277778
348	0.0682680	0.05867347	0.06385281	0.11342593
349	0.0678466	0.05580357	0.06344697	0.10714286
350	0.0655523	0.05555556	0.06313131	0.09722222
351	0.0619469	0.05446429	0.05909091	0.08796296
352	0.0589971	0.05178571	0.05454545	0.08487654
353	0.0542773	0.04821429	0.05000000	0.07716049
354	0.0477876	0.04821429	0.04242424	0.06172840
355	0.0495575	0.04464286	0.04393939	0.06805556
356	0.0486726	0.03928571	0.04545455	0.06527778
357	0.0474926	0.03750000	0.04318182	0.06666667
358	0.0439528	0.03750000	0.03787879	0.05972222
359	0.0404130	0.03769841	0.03636364	0.05694444
360	0.0392330	0.03869048	0.03181818	0.05833333
361	0.0404130	0.03869048	0.03333333	0.06250000
362	0.0424779	0.03670635	0.03787879	0.06805556
363	0.0445428	0.03769841	0.03636364	0.07777778
364	0.0439528	0.03273810	0.03863636	0.07777778
365	0.0466077	0.03670635	0.04393939	0.07361111
366	0.0454277	0.03869048	0.04318182	0.06944444
367	0.0469027	0.04067460	0.04545455	0.06805556
368	0.0465421	0.03906250	0.04797980	0.06481481
369	0.0486726	0.03906250	0.04829545	0.06770833
370	0.0486726	0.03906250	0.04924242	0.06597222
371	0.0505162	0.03906250	0.05397727	0.06423611
372	0.0475664	0.04464286	0.04450758	0.05902778
373	0.0479351	0.04910714	0.04829545	0.04687500
374	0.0457227	0.05022321	0.04261364	0.04166667
375	0.0490413	0.05691964	0.03882576	0.05555556
376	0.0475664	0.05691964	0.03693182	0.06150794
377	0.0479351	0.05803571	0.03598485	0.06349206
378	0.0485087	0.05753968	0.03787879	0.06076389
379	0.0466077	0.05267857	0.03939394	0.05709877
380	0.0478532	0.05158730	0.04124579	0.06076389
381	0.0498197	0.05753968	0.03787879	0.06944444
382	0.0517863	0.05456349	0.04713805	0.06770833
383	0.0494920	0.05059524	0.04629630	0.06770833
384	0.0504753	0.04662698	0.04882155	0.07638889
385	0.0468699	0.04166667	0.05050505	0.06250000
386	0.0501475	0.04129464	0.05492424	0.06250000
387	0.0514117	0.04209184	0.05735931	0.06349206
388	0.0511308	0.04017857	0.05808081	0.06712963
389	0.0554572	0.04642857	0.05909091	0.07500000
390	0.0554572	0.04642857	0.05909091	0.07500000
391	0.0508850	0.03348214	0.06250000	0.06597222
392	0.0481809	0.03273810	0.05050505	0.07407407
393	0.0575221	0.03571429	0.06060606	0.09027778
394	0.0678466	0.05357143	0.08333333	0.08333333
395	0.0000000	0.00000000	0.00000000	0.00000000
396	0.0000000	0.00000000	0.00000000	0.00000000
397	0.0000000	0.00000000	0.00000000	0.00000000
398	0.0000000	0.00000000	0.00000000	0.00000000
399	0.0000000	0.00000000	0.00000000	0.00000000
400	0.0000000	0.00000000	0.00000000	0.00000000
401	0.0501475	0.07142857	0.03787879	0.05555556
402	0.0766962	0.08035714	0.06818182	0.09722222
403	0.0629302	0.06547619	0.05050505	0.07407407
404	0.0629302	0.06547619	0.05050505	0.07407407
405	0.0634218	0.06696429	0.04924242	0.07291667
406	0.0631268	0.06964286	0.04848485	0.07222222
407	0.0693215	0.06696429	0.05808081	0.08333333
408	0.0657396	0.06250000	0.05519481	0.07936508
409	0.0711652	0.06361607	0.06060606	0.09201389
410	0.0694854	0.06547619	0.05892256	0.08641975
411	0.0711242	0.05952381	0.06397306	0.08641975
412	0.0658800	0.05456349	0.06228956	0.07561728
413	0.0704687	0.05555556	0.07070707	0.08487654
414	0.0693215	0.05446429	0.06893939	0.08472222
415	0.0675516	0.05089286	0.06742424	0.08055556
416	0.0654867	0.04821429	0.06742424	0.08179012
417	0.0581121	0.04642857	0.05833333	0.06944444
418	0.0587021	0.04821429	0.05833333	0.07253086
419	0.0513274	0.04464286	0.05303030	0.05555556
420	0.0510324	0.04017857	0.05378788	0.05864198
421	0.0466077	0.04107143	0.04696970	0.05401235
422	0.0436578	0.03928571	0.04166667	0.05092593
423	0.0457227	0.04464286	0.03863636	0.05864198
424	0.0454277	0.04464286	0.03787879	0.05864198
425	0.0460177	0.04464286	0.04090909	0.06327160
426	0.0439528	0.04196429	0.03787879	0.05833333
427	0.0522124	0.04642857	0.04924242	0.06805556
428	0.0581121	0.04732143	0.05530303	0.07777778
429	0.0589971	0.04642857	0.05454545	0.08194444
430	0.0554572	0.04375000	0.05151515	0.07777778
431	0.0545723	0.04285714	0.05075758	0.07777778
432	0.0557522	0.04553571	0.05000000	0.08055556
433	0.0492625	0.03928571	0.04469697	0.06805556
434	0.0469027	0.03571429	0.04393939	0.06527778
435	0.0457227	0.03660714	0.04166667	0.06250000
436	0.0495575	0.04196429	0.04318182	0.06805556
437	0.0424779	0.03660714	0.03257576	0.06111111
438	0.0333333	0.03303571	0.02525253	0.04722222
439	0.0356932	0.03750000	0.02693603	0.04861111
440	0.0401180	0.04375000	0.02946128	0.05138889
441	0.0483776	0.05000000	0.04040404	0.05972222
442	0.0494920	0.04960317	0.04261364	0.06172840
443	0.0557194	0.04960317	0.05303030	0.06944444
444	0.0609636	0.05357143	0.06060606	0.07561728
445	0.0665356	0.05158730	0.07007576	0.08641975
446	0.0668633	0.05059524	0.07291667	0.08641975
447	0.0678466	0.04960317	0.07670455	0.09104938
448	0.0747296	0.05257937	0.08080808	0.09567901
449	0.0806293	0.05555556	0.08922559	0.10493827
450	0.0825959	0.05555556	0.09175084	0.11265432
451	0.0812848	0.05357143	0.08670034	0.11728395
452	0.0778761	0.05089286	0.08333333	0.11388889
453	0.0761062	0.05267857	0.08409091	0.10416667
454	0.0758112	0.05267857	0.08181818	0.10694444
455	0.0761062	0.05178571	0.08181818	0.11111111
456	0.0775811	0.05178571	0.08409091	0.11250000
457	0.0814159	0.05357143	0.08712121	0.11666667
458	0.0778761	0.04910714	0.08030303	0.11805556
459	0.0699115	0.04553571	0.06893939	0.10833333
460	0.0719764	0.04464286	0.07424242	0.10833333
461	0.0675516	0.04196429	0.07272727	0.09861111
462	0.0678466	0.04464286	0.07045455	0.09861111
463	0.0654867	0.04642857	0.06287879	0.09861111
464	0.0637168	0.04732143	0.06212121	0.09166667
465	0.0607670	0.05267857	0.05681818	0.07638889
466	0.0598820	0.05000000	0.05757576	0.07638889
467	0.0610619	0.05357143	0.05681818	0.07777778
468	0.0622419	0.05446429	0.05984848	0.07500000
469	0.0646018	0.05089286	0.06363636	0.08333333
470	0.0598820	0.05000000	0.05681818	0.07777778
471	0.0604720	0.04910714	0.05606061	0.08055556
472	0.0587021	0.04553571	0.05454545	0.08055556
473	0.0589971	0.04464286	0.05833333	0.08055556
474	0.0575221	0.04196429	0.05530303	0.08055556
475	0.0536873	0.03750000	0.05151515	0.08055556
476	0.0525074	0.03750000	0.04772727	0.08055556
477	0.0457227	0.03214286	0.04318182	0.07083333
478	0.0457227	0.03303571	0.04015152	0.07500000
479	0.0439528	0.03303571	0.03787879	0.06805556
480	0.0483776	0.03482143	0.04318182	0.07222222
481	0.0492625	0.03392857	0.04696970	0.07222222
482	0.0536873	0.03482143	0.05303030	0.07777778
483	0.0540806	0.03174603	0.05218855	0.08333333
484	0.0553097	0.03236607	0.05397727	0.08506944
485	0.0564159	0.03013393	0.05776515	0.08680556
486	0.0564159	0.03236607	0.05965909	0.08159722
487	0.0589971	0.03348214	0.06250000	0.08506944
488	0.0571534	0.03348214	0.06344697	0.07812500
489	0.0564159	0.03459821	0.06534091	0.07291667
490	0.0512537	0.02790179	0.06060606	0.07118056
491	0.0516224	0.03459821	0.05681818	0.06944444
492	0.0449853	0.03348214	0.04924242	0.05729167
493	0.0478532	0.03472222	0.05303030	0.06172840
494	0.0471976	0.03482143	0.05227273	0.05972222
495	0.0510324	0.03660714	0.05454545	0.06527778
496	0.0542773	0.04017857	0.05757576	0.07083333
497	0.0519174	0.04107143	0.05378788	0.06666667
498	0.0539823	0.04107143	0.05303030	0.07361111
499	0.0563422	0.04553571	0.05606061	0.07361111
500	0.0581121	0.05178571	0.05909091	0.06805556
501	0.0566372	0.04821429	0.05909091	0.06805556
502	0.0598820	0.05267857	0.06136364	0.07222222
503	0.0554572	0.04910714	0.05681818	0.06527778
504	0.0598820	0.05089286	0.06439394	0.07083333
505	0.0587021	0.05446429	0.06136364	0.07083333
506	0.0528024	0.05000000	0.05454545	0.06388889
507	0.0554572	0.04821429	0.05909091	0.07083333
508	0.0557522	0.05089286	0.06136364	0.06666667
509	0.0557522	0.04732143	0.06212121	0.06944444
510	0.0569322	0.04910714	0.05984848	0.07638889
511	0.0643068	0.05446429	0.06590909	0.08888889
512	0.0687316	0.05446429	0.07348485	0.09583333
513	0.0672566	0.05952381	0.07272727	0.09444444
514	0.0687316	0.06051587	0.07121212	0.10138889
515	0.0710914	0.05654762	0.07727273	0.10416667
516	0.0752212	0.05753968	0.08333333	0.10694444
517	0.0725664	0.05654762	0.08030303	0.10277778
518	0.0740413	0.05456349	0.08333333	0.10555556
519	0.0766962	0.05952381	0.08333333	0.11250000
520	0.0757129	0.05468750	0.08417508	0.11265432
521	0.0717797	0.04910714	0.08164983	0.10802469
522	0.0694854	0.04910714	0.07744108	0.10493827
523	0.0848902	0.05853175	0.09006734	0.12808642
524	0.0829646	0.05803571	0.08806818	0.12326389
525	0.0825959	0.06250000	0.08549784	0.12301587
526	0.0845624	0.06250000	0.08585859	0.13425926
527	0.0961652	0.07321429	0.09696970	0.14722222
528	0.1002950	0.08258929	0.09659091	0.15625000
529	0.1032448	0.08035714	0.10101010	0.16203704
530	0.1032448	0.08035714	0.10101010	0.16203704
531	0.1150442	0.09821429	0.10984848	0.17361111
532	0.1504425	0.13392857	0.14393939	0.22222222
533	0.0000000	0.00000000	0.00000000	0.00000000
534	0.0000000	0.00000000	0.00000000	0.00000000
535	0.0000000	0.00000000	0.00000000	0.00000000
536	0.0000000	0.00000000	0.00000000	0.00000000
537	0.0000000	0.00000000	0.00000000	0.00000000
538	0.0000000	0.00000000	0.00000000	0.00000000
539	0.0000000	0.00000000	0.00000000	0.00000000
540	0.0000000	0.00000000	0.00000000	0.00000000
541	0.0000000	0.00000000	0.00000000	0.00000000
542	0.0000000	0.00000000	0.00000000	0.00000000
543	0.0000000	0.00000000	0.00000000	0.00000000
544	0.0000000	0.00000000	0.00000000	0.00000000
545	0.0000000	0.00000000	0.00000000	0.00000000
546	0.0000000	0.00000000	0.00000000	0.00000000
547	0.0000000	0.00000000	0.00000000	0.00000000
548	0.0000000	0.00000000	0.00000000	0.00000000
549	0.0000000	0.00000000	0.00000000	0.00000000
550	0.0000000	0.00000000	0.00000000	0.00000000
551	0.0000000	0.00000000	0.00000000	0.00000000
552	0.0000000	0.00000000	0.00000000	0.00000000
553	0.0000000	0.00000000	0.00000000	0.00000000
554	0.0000000	0.00000000	0.00000000	0.00000000
555	0.0000000	0.00000000	0.00000000	0.00000000
556	0.0000000	0.00000000	0.00000000	0.00000000
557	0.0000000	0.00000000	0.00000000	0.00000000
558	0.0000000	0.00000000	0.00000000	0.00000000
559	0.0000000	0.00000000	0.00000000	0.00000000
560	0.0000000	0.00000000	0.00000000	0.00000000
561	0.0000000	0.00000000	0.00000000	0.00000000
562	0.0000000	0.00000000	0.00000000	0.00000000
563	0.0000000	0.00000000	0.00000000	0.00000000
564	0.0000000	0.00000000	0.00000000	0.00000000
565	0.0000000	0.00000000	0.00000000	0.00000000
566	0.0000000	0.00000000	0.00000000	0.00000000
567	0.0000000	0.00000000	0.00000000	0.00000000
568	0.0000000	0.00000000	0.00000000	0.00000000
569	0.0000000	0.00000000	0.00000000	0.00000000
570	0.0000000	0.00000000	0.00000000	0.00000000
571	0.0000000	0.00000000	0.00000000	0.00000000
572	0.0000000	0.00000000	0.00000000	0.00000000
573	0.0000000	0.00000000	0.00000000	0.00000000
574	0.0000000	0.00000000	0.00000000	0.00000000
575	0.0000000	0.00000000	0.00000000	0.00000000
576	0.0000000	0.00000000	0.00000000	0.00000000
577	0.0648968	0.06250000	0.07575758	0.05555556
578	0.0648968	0.06250000	0.07575758	0.05555556
579	0.0530973	0.04910714	0.05303030	0.06944444
580	0.0648968	0.06845238	0.05555556	0.08796296
581	0.0766962	0.06250000	0.07575758	0.11111111
582	0.0737463	0.05892857	0.07727273	0.10555556
583	0.0742380	0.05952381	0.07954545	0.10416667
584	0.0733249	0.05739796	0.08008658	0.10317460
585	0.0645280	0.05739796	0.08008658	0.09201389
586	0.0645280	0.05739796	0.08008658	0.09201389
587	0.0644753	0.05654762	0.08080808	0.09722222
588	0.0644753	0.05654762	0.08080808	0.09722222
589	0.0683382	0.06071429	0.09090909	0.09953704
590	0.0648968	0.05535714	0.09090909	0.09259259
591	0.0530973	0.05000000	0.07424242	0.07175926
592	0.0535890	0.05178571	0.06969697	0.07407407
593	0.0489676	0.04910714	0.06439394	0.06944444
594	0.0460177	0.04464286	0.05492424	0.06944444
595	0.0601770	0.03928571	0.06666667	0.09166667
596	0.0594887	0.04017857	0.06313131	0.09027778
597	0.0585756	0.03826531	0.06277056	0.09325397
598	0.0519912	0.03459821	0.05587121	0.09325397
599	0.0519912	0.03459821	0.05587121	0.09325397
600	0.0497261	0.02806122	0.05519481	0.09490741
601	0.0511308	0.02976190	0.05555556	0.10277778
602	0.0483776	0.02500000	0.05454545	0.10416667
603	0.0483776	0.02500000	0.05454545	0.10416667
604	0.0519174	0.02500000	0.06212121	0.11458333
605	0.0607670	0.03571429	0.06060606	0.13541667
606	0.0672566	0.03571429	0.06969697	0.15625000
607	0.0648968	0.03750000	0.06818182	0.14236111
608	0.0731563	0.04642857	0.07575758	0.12222222
609	0.0731563	0.04642857	0.07575758	0.12222222
610	0.0648968	0.04166667	0.06691919	0.10879630
611	0.0648968	0.04166667	0.06691919	0.10879630
612	0.0648968	0.04166667	0.06691919	0.10879630
613	0.0648968	0.04464286	0.06385281	0.10912698
614	0.0639135	0.04761905	0.06060606	0.10416667
615	0.0530973	0.04285714	0.05151515	0.08333333
616	0.0442478	0.04241071	0.04166667	0.06250000
617	0.0452311	0.04464286	0.03787879	0.06481481
618	0.0501475	0.06250000	0.03535354	0.06944444
619	0.0516224	0.05357143	0.03787879	0.08333333
620	0.0671091	0.06250000	0.04924242	0.11805556
621	0.0637168	0.05535714	0.04848485	0.11388889
622	0.0644051	0.05803571	0.04924242	0.11342593
623	0.0678466	0.05505952	0.05808081	0.11805556
624	0.0729035	0.05739796	0.06709957	0.12301587
625	0.0707965	0.05915179	0.06439394	0.11631944
626	0.0675188	0.05952381	0.06144781	0.10648148
627	0.0678466	0.05982143	0.06439394	0.10416667
628	0.0687316	0.05892857	0.06818182	0.10277778
629	0.0705015	0.06517857	0.07348485	0.09444444
630	0.0681416	0.06875000	0.07272727	0.08194444
631	0.0690265	0.07232143	0.07424242	0.08055556
632	0.0660767	0.06875000	0.07424242	0.07222222
633	0.0613569	0.06964286	0.06818182	0.06250000
634	0.0575221	0.06964286	0.06287879	0.05277778
635	0.0554572	0.06607143	0.06287879	0.04861111
636	0.0570305	0.06646825	0.06565657	0.05092593
637	0.0563750	0.06547619	0.06313131	0.04783951
638	0.0544084	0.05753968	0.06228956	0.05092593
639	0.0485087	0.05059524	0.05555556	0.05208333
640	0.0468699	0.04464286	0.05639731	0.05034722
641	0.0481809	0.04464286	0.05976431	0.05034722
642	0.0527696	0.04861111	0.06313131	0.06076389
643	0.0583415	0.04960317	0.06649832	0.07638889
644	0.0563750	0.04861111	0.06397306	0.07638889
645	0.0612914	0.05059524	0.07070707	0.08333333
646	0.0637168	0.05089286	0.07424242	0.08487654
647	0.0634218	0.05357143	0.07196970	0.08796296
648	0.0645690	0.05654762	0.07239057	0.09027778
649	0.0700590	0.06026786	0.07670455	0.09027778
650	0.0733249	0.06377551	0.07792208	0.09722222
651	0.0737463	0.06398810	0.07575758	0.09953704
652	0.0725664	0.06250000	0.07424242	0.09722222
653	0.0554572	0.06250000	0.07575758	0.06666667
654	0.0637168	0.06026786	0.08333333	0.08611111
655	0.0619469	0.06250000	0.06818182	0.09444444
656	0.0548673	0.05357143	0.05871212	0.09444444
657	0.0554572	0.04464286	0.06628788	0.09444444
658	0.0565388	0.04464286	0.06212121	0.10185185
659	0.0581542	0.04613095	0.06313131	0.10317460
660	0.0571534	0.04336735	0.05952381	0.10590278
661	0.0576860	0.04575893	0.05587121	0.10648148
662	0.0563422	0.04563492	0.05218855	0.10555556
663	0.0587021	0.04375000	0.04924242	0.10833333
664	0.0522124	0.04017857	0.04242424	0.10000000
665	0.0477876	0.03769841	0.04090909	0.09305556
666	0.0442478	0.04017857	0.03560606	0.08750000
667	0.0398230	0.03571429	0.02954545	0.08472222
668	0.0345133	0.03443878	0.02575758	0.07361111
669	0.0283186	0.03125000	0.02104377	0.06527778
670	0.0235988	0.03214286	0.01893939	0.05416667
671	0.0193379	0.02455357	0.01731602	0.04783951
672	0.0162242	0.01785714	0.01641414	0.04166667
673	0.0199115	0.01785714	0.02272727	0.05034722
674	0.0298673	0.04761905	0.03661616	0.05555556
675	0.0379794	0.04241071	0.05050505	0.06944444
676	0.0416667	0.04464286	0.05555556	0.06944444
677	0.0446692	0.05357143	0.06363636	0.07142857
678	0.0484619	0.04821429	0.06969697	0.07142857
679	0.0539402	0.04613095	0.06691919	0.07539683
680	0.0624385	0.04613095	0.06691919	0.08564815
681	0.0589971	0.04719388	0.06277056	0.07738095
682	0.0589971	0.04687500	0.06344697	0.07812500
683	0.0630531	0.05133929	0.06534091	0.08680556
684	0.0571534	0.04352679	0.06344697	0.07986111
685	0.0483038	0.04129464	0.05303030	0.06423611
686	0.0449853	0.03683036	0.04924242	0.06423611
687	0.0455588	0.04365079	0.04629630	0.06327160
688	0.0465421	0.04575893	0.05050505	0.06635802
689	0.0494920	0.04910714	0.05471380	0.06790123
690	0.0548673	0.05158730	0.06287879	0.07222222
691	0.0539823	0.04960317	0.06287879	0.07083333
692	0.0504425	0.04662698	0.05909091	0.06666667
693	0.0516224	0.04365079	0.06439394	0.06527778
694	0.0569322	0.04960317	0.06818182	0.07222222
695	0.0634218	0.05654762	0.07272727	0.08194444
696	0.0651917	0.05853175	0.07727273	0.08641975
697	0.0660767	0.05357143	0.08106061	0.08796296
698	0.0685021	0.05357143	0.08164983	0.09201389
699	0.0747296	0.05654762	0.08670034	0.10590278
700	0.0652245	0.05357143	0.07323232	0.10515873
701	0.0696903	0.05580357	0.07765152	0.12037037
702	0.0762748	0.06122449	0.08441558	0.13611111
703	0.0722714	0.06547619	0.07702020	0.12847222
704	0.0648968	0.05892857	0.06969697	0.12962963
705	0.0631268	0.05892857	0.07121212	0.10648148
706	0.0700590	0.06473214	0.07386364	0.10648148
707	0.0737463	0.06845238	0.07828283	0.12500000
708	0.0663717	0.05803571	0.07196970	0.10648148
709	0.0462144	0.04761905	0.05050505	0.06944444
710	0.0530973	0.05357143	0.05808081	0.05092593
711	0.0538348	0.05133929	0.05681818	0.06250000
712	0.0613569	0.05714286	0.06818182	0.06666667
713	0.0683382	0.06696429	0.07449495	0.07407407
714	0.0686894	0.06377551	0.07683983	0.07936508
715	0.0644753	0.05612245	0.07467532	0.08134921
716	0.0644753	0.05612245	0.07467532	0.08134921
717	0.0644753	0.05612245	0.07467532	0.08134921
718	0.0678466	0.06101190	0.07828283	0.08333333
719	0.0678466	0.06101190	0.07828283	0.08333333
720	0.0737463	0.06071429	0.08636364	0.09722222
721	0.0781711	0.06473214	0.09469697	0.09722222
722	0.0737463	0.05952381	0.08838384	0.10185185
723	0.0589971	0.03125000	0.07954545	0.09722222
724	0.0471976	0.01785714	0.06818182	0.08333333
725	0.0000000	0.00000000	0.00000000	0.00000000
726	0.0000000	0.00000000	0.00000000	0.00000000
727	0.0000000	0.00000000	0.00000000	0.00000000
728	0.0000000	0.00000000	0.00000000	0.00000000
729	0.0000000	0.00000000	0.00000000	0.00000000
730	0.0000000	0.00000000	0.00000000	0.00000000
731	0.0000000	0.00000000	0.00000000	0.00000000
732	0.0000000	0.00000000	0.00000000	0.00000000
733	0.0000000	0.00000000	0.00000000	0.00000000
734	0.0000000	0.00000000	0.00000000	0.00000000
735	0.0796460	0.06250000	0.06060606	0.13888889
736	0.0530973	0.04464286	0.03787879	0.10416667
737	0.0560472	0.04464286	0.04797980	0.10185185
738	0.0494100	0.04464286	0.04545455	0.07986111
739	0.0554572	0.05000000	0.05151515	0.08333333
740	0.0530973	0.04910714	0.05050505	0.07870370
741	0.0480405	0.04336735	0.04978355	0.07870370
742	0.0501475	0.04687500	0.05018939	0.07936508
743	0.0527696	0.04563492	0.05471380	0.07986111
744	0.0539823	0.04285714	0.05606061	0.08641975
745	0.0486726	0.03928571	0.05378788	0.07407407
746	0.0584071	0.04375000	0.06590909	0.08487654
747	0.0580138	0.04365079	0.06565657	0.08333333
748	0.0615782	0.04352679	0.06912879	0.09325397
749	0.0589971	0.03954082	0.06818182	0.09259259
750	0.0619469	0.03869048	0.07196970	0.10000000
751	0.0707965	0.04464286	0.07727273	0.10000000
752	0.0722714	0.03794643	0.08333333	0.10416667
753	0.0717797	0.03869048	0.08080808	0.11111111
754	0.0752212	0.04910714	0.08712121	0.09722222
755	0.1238938	0.07142857	0.13636364	0.16666667
756	0.0000000	0.00000000	0.00000000	0.00000000
757	0.0000000	0.00000000	0.00000000	0.00000000
758	0.0000000	0.00000000	0.00000000	0.00000000
759	0.0000000	0.00000000	0.00000000	0.00000000
760	0.0000000	0.00000000	0.00000000	0.00000000
761	0.0000000	0.00000000	0.00000000	0.00000000
762	0.0000000	0.00000000	0.00000000	0.00000000
763	0.0000000	0.00000000	0.00000000	0.00000000
764	0.0000000	0.00000000	0.00000000	0.00000000
765	0.0000000	0.00000000	0.00000000	0.00000000
766	0.0000000	0.00000000	0.00000000	0.00000000
767	0.0000000	0.00000000	0.00000000	0.00000000
768	0.0000000	0.00000000	0.00000000	0.00000000
769	0.0000000	0.00000000	0.00000000	0.00000000
770	0.0000000	0.00000000	0.00000000	0.00000000
771	0.0000000	0.00000000	0.00000000	0.00000000
772	0.0000000	0.00000000	0.00000000	0.00000000
773	0.0000000	0.00000000	0.00000000	0.00000000
774	0.0000000	0.00000000	0.00000000	0.00000000
775	0.0000000	0.00000000	0.00000000	0.00000000
776	0.0000000	0.00000000	0.00000000	0.00000000
777	0.0000000	0.00000000	0.00000000	0.00000000
778	0.0000000	0.00000000	0.00000000	0.00000000
779	0.0000000	0.00000000	0.00000000	0.00000000
780	0.0000000	0.00000000	0.00000000	0.00000000
781	0.0000000	0.00000000	0.00000000	0.00000000
782	0.0000000	0.00000000	0.00000000	0.00000000
783	0.0000000	0.00000000	0.00000000	0.00000000
784	0.0000000	0.00000000	0.00000000	0.00000000
785	0.0000000	0.00000000	0.00000000	0.00000000
786	0.0000000	0.00000000	0.00000000	0.00000000
787	0.0000000	0.00000000	0.00000000	0.00000000
788	0.0000000	0.00000000	0.00000000	0.00000000
789	0.0000000	0.00000000	0.00000000	0.00000000
790	0.0000000	0.00000000	0.00000000	0.00000000
791	0.0000000	0.00000000	0.00000000	0.00000000
792	0.0000000	0.00000000	0.00000000	0.00000000
793	0.0442478	0.00892857	0.06818182	0.04166667
794	0.0383481	0.02678571	0.05681818	0.02777778
795	0.0403147	0.03571429	0.05808081	0.02777778
796	0.0663717	0.04241071	0.08901515	0.07291667
797	0.0755162	0.05357143	0.08939394	0.09444444
798	0.0755162	0.05357143	0.07575758	0.09444444
799	0.0755162	0.05357143	0.06601732	0.09444444
800	0.0870206	0.06398810	0.07575758	0.11111111
801	0.0889170	0.06250000	0.07828283	0.11904762
802	0.0921829	0.06250000	0.08106061	0.12847222
803	0.0995575	0.07142857	0.08636364	0.13541667
804	0.1069322	0.07366071	0.09015152	0.15277778
805	0.1036136	0.07653061	0.08636364	0.15451389
806	0.0896018	0.07142857	0.07121212	0.13715278
807	0.0766962	0.06696429	0.06439394	0.11631944
808	0.0698132	0.05867347	0.06439394	0.10648148
809	0.0640118	0.05867347	0.06439394	0.09861111
810	0.0498525	0.04910714	0.05555556	0.08055556
811	0.0442478	0.04821429	0.05018939	0.07098765
812	0.0317929	0.03750000	0.04220779	0.05555556
813	0.0228614	0.02678571	0.02904040	0.04960317
814	0.0130636	0.01488095	0.01818182	0.03240741
815	0.0235988	0.03125000	0.02727273	0.05555556
816	0.0221239	0.03273810	0.02651515	0.05277778
817	0.0247788	0.03273810	0.02777778	0.06250000
818	0.0407080	0.05059524	0.06060606	0.09027778
819	0.0479351	0.05059524	0.08712121	0.11111111
820	0.0629302	0.05059524	0.08712121	0.15972222
821	0.0604720	0.04910714	0.07323232	0.14351852
822	0.0700590	0.05580357	0.06818182	0.12152778
823	0.0672566	0.05357143	0.06818182	0.10833333
824	0.0727630	0.05803571	0.06944444	0.12268519
825	0.0668633	0.05505952	0.06818182	0.10185185
826	0.0745891	0.05994898	0.08008658	0.10912698
827	0.0745891	0.05994898	0.08008658	0.10912698
828	0.0758534	0.06250000	0.08116883	0.10714286
829	0.0844395	0.06696429	0.09469697	0.11631944
830	0.0835792	0.06250000	0.09764310	0.11574074
831	0.0875123	0.06250000	0.10437710	0.11728395
832	0.0904621	0.06150794	0.10690236	0.12345679
833	0.0868568	0.05853175	0.10353535	0.12037037
834	0.0851770	0.05580357	0.10700758	0.11111111
835	0.0893384	0.05484694	0.11363636	0.11904762
836	0.0840708	0.04910714	0.10732323	0.11342593
837	0.0840708	0.04910714	0.10732323	0.11342593
838	0.0802360	0.04285714	0.10606061	0.11111111
839	0.0641593	0.02901786	0.08522727	0.09375000
840	0.0599803	0.02976190	0.07323232	0.08796296
841	0.0457227	0.02232143	0.05681818	0.06944444
842	0.0235988	0.01785714	0.03787879	0.02777778
843	0.0000000	0.00000000	0.00000000	0.00000000
844	0.0000000	0.00000000	0.00000000	0.00000000
845	0.0000000	0.00000000	0.00000000	0.00000000
846	0.0000000	0.00000000	0.00000000	0.00000000
847	0.0000000	0.00000000	0.00000000	0.00000000
848	0.0000000	0.00000000	0.00000000	0.00000000
849	0.1179941	0.09821429	0.15151515	0.09722222
850	0.1150442	0.09375000	0.12878788	0.13194444
851	0.1632252	0.15773810	0.18434343	0.16203704
852	0.1290560	0.12500000	0.14393939	0.12500000
853	0.1115044	0.10714286	0.12272727	0.11111111
854	0.1017699	0.09821429	0.11237374	0.09953704
855	0.0901812	0.08545918	0.09956710	0.08928571
856	0.0822271	0.08545918	0.09185606	0.08333333
857	0.0822681	0.08482143	0.09090909	0.08179012
858	0.0820059	0.08134921	0.09242424	0.08055556
859	0.0817109	0.08531746	0.08712121	0.08333333
860	0.0749263	0.08134921	0.08106061	0.07083333
861	0.0566372	0.06051587	0.05909091	0.05555556
862	0.0578171	0.06150794	0.05909091	0.06111111
863	0.0575221	0.05853175	0.05984848	0.06111111
864	0.0607670	0.06051587	0.06363636	0.06666667
865	0.0646018	0.06349206	0.06590909	0.07500000
866	0.0663717	0.06428571	0.06515152	0.07361111
867	0.0616519	0.05803571	0.06136364	0.07083333
868	0.0566372	0.05446429	0.05454545	0.06666667
869	0.0563422	0.05357143	0.05454545	0.06527778
870	0.0569322	0.05535714	0.05227273	0.06805556
871	0.0547362	0.05059524	0.04966330	0.06790123
872	0.0567027	0.05158730	0.05471380	0.06481481
873	0.0567027	0.05257937	0.05555556	0.06327160
874	0.0550639	0.05456349	0.05134680	0.05864198
875	0.0563750	0.05753968	0.05639731	0.05555556
876	0.0560472	0.05357143	0.05808081	0.05864198
877	0.0586283	0.05803571	0.05965909	0.06076389
878	0.0556785	0.06377551	0.05587121	0.05902778
879	0.0420354	0.05357143	0.04978355	0.04687500
880	0.0408765	0.05000000	0.05429293	0.04365079
881	0.0361357	0.05000000	0.05429293	0.03993056
882	0.0294985	0.05133929	0.05151515	0.03645833
883	0.0250737	0.06250000	0.04242424	0.03571429
884	0.0350295	0.08928571	0.05606061	0.05357143
885	0.0401917	0.10119048	0.06212121	0.05952381
886	0.0575221	0.16964286	0.08181818	0.07539683
887	0.0530973	0.12946429	0.07196970	0.06944444
888	0.0589971	0.12946429	0.08484848	0.07738095
889	0.0645280	0.11428571	0.07702020	0.08134921
890	0.0639135	0.10416667	0.07467532	0.08159722
891	0.0715339	0.10416667	0.07467532	0.09126984
892	0.0803835	0.09311224	0.07954545	0.10317460
893	0.0807522	0.08258929	0.08982684	0.09201389
894	0.0774336	0.07924107	0.08658009	0.08680556
895	0.0693215	0.06808036	0.07467532	0.08854167
896	0.0538348	0.04464286	0.06060606	0.07812500
897	0.0578909	0.05357143	0.06277056	0.07812500
898	0.0652245	0.06448413	0.06723485	0.08179012
899	0.0642412	0.06051587	0.06912879	0.08333333
900	0.0603081	0.05555556	0.06439394	0.08024691
901	0.0575221	0.05535714	0.06144781	0.08024691
902	0.0548673	0.05982143	0.05218855	0.07253086
903	0.0560472	0.05982143	0.04924242	0.07253086
904	0.0489676	0.04910714	0.04318182	0.06481481
905	0.0551622	0.06071429	0.04924242	0.06327160
906	0.0516224	0.05892857	0.04696970	0.06076389
907	0.0510324	0.05535714	0.04772727	0.05902778
908	0.0418879	0.04285714	0.04166667	0.04687500
909	0.0401180	0.04285714	0.03712121	0.04340278
910	0.0424779	0.05089286	0.03712121	0.03993056
911	0.0418879	0.04732143	0.03560606	0.04012346
912	0.0418879	0.04553571	0.03636364	0.04166667
913	0.0430678	0.04821429	0.03712121	0.04320988
914	0.0419535	0.04960317	0.03619529	0.03993056
915	0.0331039	0.03869048	0.02861953	0.02777778
916	0.0357260	0.03869048	0.03114478	0.03240741
917	0.0373648	0.04067460	0.03114478	0.04012346
918	0.0344149	0.03968254	0.03030303	0.04340278
919	0.0396591	0.04067460	0.04356061	0.04687500
920	0.0458866	0.04166667	0.04734848	0.06597222
921	0.0439200	0.04067460	0.04545455	0.06250000
922	0.0468699	0.04265873	0.05018939	0.06770833
923	0.0471976	0.04067460	0.04924242	0.07291667
924	0.0433628	0.03750000	0.04461279	0.06635802
925	0.0421829	0.03660714	0.04208754	0.06635802
926	0.0383481	0.03670635	0.03787879	0.06018519
927	0.0360538	0.03348214	0.03693182	0.05729167
928	0.0398230	0.03571429	0.03693182	0.05729167
929	0.0358196	0.03720238	0.02597403	0.05753968
930	0.0245821	0.02500000	0.02146465	0.03703704
931	0.0277286	0.02901786	0.02424242	0.04166667
932	0.0162242	0.01488095	0.01136364	0.03125000
933	0.0108161	0.01339286	0.00757576	0.01851852
934	0.0117994	0.01785714	0.00757576	0.02083333
935	0.0058997	0.00000000	0.00757576	0.01388889
936	0.0000000	0.00000000	0.00000000	0.00000000
937	0.0000000	0.00000000	0.00000000	0.00000000
938	0.0000000	0.00000000	0.00000000	0.00000000
939	0.0000000	0.00000000	0.00000000	0.00000000
940	0.0000000	0.00000000	0.00000000	0.00000000
941	0.0000000	0.00000000	0.00000000	0.00000000
942	0.0000000	0.00000000	0.00000000	0.00000000
943	0.0000000	0.00000000	0.00000000	0.00000000
944	0.0000000	0.00000000	0.00000000	0.00000000
945	0.0000000	0.00000000	0.00000000	0.00000000
946	0.0000000	0.00000000	0.00000000	0.00000000
947	0.0000000	0.00000000	0.00000000	0.00000000
948	0.0000000	0.00000000	0.00000000	0.00000000
949	0.0000000	0.00000000	0.00000000	0.00000000
950	0.0000000	0.00000000	0.00000000	0.00000000
951	0.0000000	0.00000000	0.00000000	0.00000000
952	0.0000000	0.00000000	0.00000000	0.00000000
953	0.0000000	0.00000000	0.00000000	0.00000000
954	0.0000000	0.00000000	0.00000000	0.00000000
955	0.0000000	0.00000000	0.00000000	0.00000000
956	0.0000000	0.00000000	0.00000000	0.00000000
957	0.0000000	0.00000000	0.00000000	0.00000000
958	0.0000000	0.00000000	0.00000000	0.00000000
959	0.0000000	0.00000000	0.00000000	0.00000000
960	0.0000000	0.00000000	0.00000000	0.00000000
961	0.0000000	0.00000000	0.00000000	0.00000000
962	0.0000000	0.00000000	0.00000000	0.00000000
963	0.0000000	0.00000000	0.00000000	0.00000000
964	0.0000000	0.00000000	0.00000000	0.00000000
965	0.0000000	0.00000000	0.00000000	0.00000000
966	0.0000000	0.00000000	0.00000000	0.00000000
967	0.0000000	0.00000000	0.00000000	0.00000000
968	0.0000000	0.00000000	0.00000000	0.00000000
969	0.0000000	0.00000000	0.00000000	0.00000000
970	0.0000000	0.00000000	0.00000000	0.00000000
971	0.0000000	0.00000000	0.00000000	0.00000000
972	0.0000000	0.00000000	0.00000000	0.00000000
973	0.0000000	0.00000000	0.00000000	0.00000000
974	0.0000000	0.00000000	0.00000000	0.00000000
975	0.0000000	0.00000000	0.00000000	0.00000000
976	0.0000000	0.00000000	0.00000000	0.00000000
977	0.0000000	0.00000000	0.00000000	0.00000000
978	0.0000000	0.00000000	0.00000000	0.00000000
979	0.0000000	0.00000000	0.00000000	0.00000000
980	0.0000000	0.00000000	0.00000000	0.00000000
981	0.0000000	0.00000000	0.00000000	0.00000000
982	0.0000000	0.00000000	0.00000000	0.00000000
983	0.0000000	0.00000000	0.00000000	0.00000000
984	0.0000000	0.00000000	0.00000000	0.00000000
985	0.0000000	0.00000000	0.00000000	0.00000000
986	0.0000000	0.00000000	0.00000000	0.00000000
987	0.0000000	0.00000000	0.00000000	0.00000000
988	0.0000000	0.00000000	0.00000000	0.00000000
989	0.0000000	0.00000000	0.00000000	0.00000000
990	0.0000000	0.00000000	0.00000000	0.00000000
991	0.0000000	0.00000000	0.00000000	0.00000000
992	0.0000000	0.00000000	0.00000000	0.00000000
993	0.0000000	0.00000000	0.00000000	0.00000000
994	0.0000000	0.00000000	0.00000000	0.00000000
995	0.0000000	0.00000000	0.00000000	0.00000000
996	0.0000000	0.00000000	0.00000000	0.00000000
997	0.0000000	0.00000000	0.00000000	0.00000000
998	0.0000000	0.00000000	0.00000000	0.00000000
999	0.0000000	0.00000000	0.00000000	0.00000000
1000	0.0000000	0.00000000	0.00000000	0.00000000
1001	0.0000000	0.00000000	0.00000000	0.00000000
1002	0.0000000	0.00000000	0.00000000	0.00000000
1003	0.0000000	0.00000000	0.00000000	0.00000000
1004	0.0000000	0.00000000	0.00000000	0.00000000
1005	0.0000000	0.00000000	0.00000000	0.00000000
1006	0.0000000	0.00000000	0.00000000	0.00000000
1007	0.0000000	0.00000000	0.00000000	0.00000000
1008	0.0000000	0.00000000	0.00000000	0.00000000
1009	0.0000000	0.00000000	0.00000000	0.00000000
1010	0.0000000	0.00000000	0.00000000	0.00000000
1011	0.0000000	0.00000000	0.00000000	0.00000000
1012	0.0000000	0.00000000	0.00000000	0.00000000
1013	0.0000000	0.00000000	0.00000000	0.00000000
1014	0.0000000	0.00000000	0.00000000	0.00000000
1015	0.0000000	0.00000000	0.00000000	0.00000000
1016	0.0000000	0.00000000	0.00000000	0.00000000
1017	0.0000000	0.00000000	0.00000000	0.00000000
1018	0.0000000	0.00000000	0.00000000	0.00000000
1019	0.0000000	0.00000000	0.00000000	0.00000000
1020	0.0000000	0.00000000	0.00000000	0.00000000
1021	0.0000000	0.00000000	0.00000000	0.00000000
1022	0.0000000	0.00000000	0.00000000	0.00000000
1023	0.0000000	0.00000000	0.00000000	0.00000000
1024	0.0000000	0.00000000	0.00000000	0.00000000
1025	0.0000000	0.00000000	0.00000000	0.00000000
1026	0.0000000	0.00000000	0.00000000	0.00000000
1027	0.0000000	0.00000000	0.00000000	0.00000000
1028	0.0000000	0.00000000	0.00000000	0.00000000
1029	0.0000000	0.00000000	0.00000000	0.00000000
1030	0.0000000	0.00000000	0.00000000	0.00000000
1031	0.0000000	0.00000000	0.00000000	0.00000000
1032	0.0000000	0.00000000	0.00000000	0.00000000
1033	0.0000000	0.00000000	0.00000000	0.00000000
1034	0.0000000	0.00000000	0.00000000	0.00000000
1035	0.0000000	0.00000000	0.00000000	0.00000000
1036	0.0000000	0.00000000	0.00000000	0.00000000
1037	0.0000000	0.00000000	0.00000000	0.00000000
1038	0.0000000	0.00000000	0.00000000	0.00000000
1039	0.0000000	0.00000000	0.00000000	0.00000000
1040	0.0000000	0.00000000	0.00000000	0.00000000
1041	0.0000000	0.00000000	0.00000000	0.00000000
1042	0.0000000	0.00000000	0.00000000	0.00000000
1043	0.0000000	0.00000000	0.00000000	0.00000000
1044	0.0000000	0.00000000	0.00000000	0.00000000
1045	0.0000000	0.00000000	0.00000000	0.00000000
1046	0.0000000	0.00000000	0.00000000	0.00000000
1047	0.0000000	0.00000000	0.00000000	0.00000000
1048	0.0000000	0.00000000	0.00000000	0.00000000
1049	0.0000000	0.00000000	0.00000000	0.00000000
1050	0.0000000	0.00000000	0.00000000	0.00000000
1051	0.0000000	0.00000000	0.00000000	0.00000000
1052	0.0000000	0.00000000	0.00000000	0.00000000
1053	0.0000000	0.00000000	0.00000000	0.00000000
1054	0.0000000	0.00000000	0.00000000	0.00000000
1055	0.0000000	0.00000000	0.00000000	0.00000000
1056	0.0000000	0.00000000	0.00000000	0.00000000
1057	0.0530973	0.02678571	0.05303030	0.06944444
1058	0.0457227	0.02678571	0.05303030	0.04861111
1059	0.0432645	0.03571429	0.04545455	0.04166667
1060	0.0412979	0.03794643	0.03977273	0.04513889
1061	0.0389381	0.03392857	0.03636364	0.04722222
1062	0.0344149	0.03125000	0.03282828	0.04722222
1063	0.0311842	0.02933673	0.03282828	0.04166667
1064	0.0376106	0.03571429	0.03896104	0.05158730
1065	0.0376926	0.03769841	0.03598485	0.05381944
1066	0.0371681	0.03660714	0.03787879	0.04938272
1067	0.0353982	0.03571429	0.03703704	0.04629630
1068	0.0401180	0.03571429	0.04208754	0.05246914
1069	0.0386431	0.03303571	0.04292929	0.05555556
1070	0.0359882	0.03035714	0.04124579	0.05555556
1071	0.0359882	0.03125000	0.04377104	0.04960317
1072	0.0427729	0.03750000	0.05134680	0.05555556
1073	0.0421829	0.03968254	0.04772727	0.06150794
1074	0.0342183	0.03459821	0.04090909	0.05324074
1075	0.0339233	0.03013393	0.04242424	0.05092593
1076	0.0359882	0.03459821	0.04090909	0.06250000
1077	0.0342183	0.03683036	0.03787879	0.06666667
1078	0.0271386	0.03571429	0.02878788	0.05555556
1079	0.0265487	0.03571429	0.02727273	0.05555556
1080	0.0280236	0.03794643	0.02954545	0.05555556
1081	0.0289086	0.03683036	0.02878788	0.06388889
1082	0.0218289	0.02790179	0.02196970	0.05555556
1083	0.0271386	0.03075397	0.02727273	0.05833333
1084	0.0327434	0.02857143	0.03636364	0.06018519
1085	0.0312684	0.02946429	0.03484848	0.05555556
1086	0.0268437	0.02410714	0.03181818	0.04398148
1087	0.0292035	0.02589286	0.03409091	0.03968254
1088	0.0297935	0.02857143	0.03703704	0.03769841
1089	0.0339233	0.03035714	0.04377104	0.03993056
1090	0.0351032	0.02857143	0.04629630	0.04012346
1091	0.0398230	0.03392857	0.05387205	0.04012346
1092	0.0432645	0.03670635	0.05871212	0.04012346
1093	0.0412979	0.03459821	0.05735931	0.03645833
1094	0.0361357	0.03571429	0.04545455	0.02951389
1095	0.0442478	0.04352679	0.05735931	0.03472222
1096	0.0527286	0.05022321	0.06818182	0.04166667
1097	0.0601032	0.05691964	0.07792208	0.05208333
1098	0.0678466	0.06138393	0.08049242	0.05729167
1099	0.0637906	0.05803571	0.07481061	0.05381944
1100	0.0619469	0.06026786	0.07007576	0.05034722
1101	0.0615782	0.06026786	0.06723485	0.05555556
1102	0.0596526	0.05654762	0.06565657	0.05555556
1103	0.0560472	0.05535714	0.06060606	0.05555556
1104	0.0563422	0.05625000	0.06060606	0.05709877
1105	0.0519174	0.05178571	0.05606061	0.05092593
1106	0.0457227	0.04732143	0.05303030	0.04629630
1107	0.0398230	0.04285714	0.04461279	0.03858025
1108	0.0380531	0.03839286	0.04124579	0.04320988
1109	0.0368732	0.03750000	0.03956229	0.04513889
1110	0.0389381	0.04107143	0.04124579	0.04513889
1111	0.0345133	0.03839286	0.03703704	0.03645833
1112	0.0334317	0.03968254	0.03503788	0.03373016
1113	0.0346608	0.03906250	0.03787879	0.03373016
1114	0.0368732	0.03794643	0.04329004	0.03571429
1115	0.0508850	0.05245536	0.06060606	0.04960317
1116	0.0527286	0.05133929	0.05681818	0.05357143
1117	0.0508850	0.04687500	0.05681818	0.05158730
1118	0.0460914	0.04687500	0.05208333	0.04398148
1119	0.0497788	0.05133929	0.05587121	0.04166667
1120	0.0483038	0.04799107	0.05397727	0.04365079
1121	0.0464602	0.04352679	0.05208333	0.04563492
1122	0.0521141	0.04761905	0.05639731	0.05729167
1123	0.0521141	0.04761905	0.05639731	0.05729167
1124	0.0514585	0.04861111	0.05303030	0.05729167
1125	0.0386758	0.03670635	0.03619529	0.04861111
1126	0.0370370	0.03670635	0.03367003	0.04513889
1127	0.0386758	0.03571429	0.03451178	0.05208333
1128	0.0458866	0.03670635	0.04461279	0.06018519
1129	0.0478532	0.04067460	0.04461279	0.06481481
1130	0.0455588	0.03869048	0.04829545	0.06944444
1131	0.0494920	0.04662698	0.04829545	0.07465278
1132	0.0435103	0.04241071	0.04220779	0.06547619
1133	0.0419535	0.04067460	0.03882576	0.06250000
1134	0.0429367	0.04067460	0.04071970	0.06597222
1135	0.0419535	0.03769841	0.04356061	0.06944444
1136	0.0462144	0.04365079	0.04924242	0.07341270
1137	0.0537529	0.05257937	0.05965909	0.08134921
1138	0.0547362	0.05753968	0.05776515	0.08134921
1139	0.0514585	0.04960317	0.05681818	0.07738095
1140	0.0521141	0.04761905	0.05134680	0.07118056
1141	0.0583415	0.04861111	0.06481481	0.07465278
1142	0.0583415	0.04861111	0.06481481	0.07465278
1143	0.0612914	0.04861111	0.06902357	0.08333333
1144	0.0639135	0.05158730	0.07070707	0.09027778
1145	0.0626024	0.04960317	0.06818182	0.08333333
1146	0.0586693	0.04464286	0.06565657	0.08680556
1147	0.0557194	0.04166667	0.06228956	0.08333333
1148	0.0521141	0.03968254	0.05892256	0.07465278
1149	0.0527696	0.04067460	0.05723906	0.07986111
1150	0.0619469	0.04960317	0.06649832	0.09548611
1151	0.0580138	0.04265873	0.06313131	0.09375000
1152	0.0622419	0.05178571	0.06666667	0.09259259
1153	0.0604720	0.05446429	0.06439394	0.08487654
1154	0.0610619	0.05535714	0.06742424	0.07870370
1155	0.0657817	0.05982143	0.07348485	0.08024691
1156	0.0678466	0.06071429	0.07500000	0.07638889
1157	0.0631268	0.05625000	0.06893939	0.07222222
1158	0.0646018	0.05267857	0.07196970	0.07777778
1159	0.0672566	0.05714286	0.07500000	0.07638889
1160	0.0613569	0.05178571	0.06893939	0.06666667
1161	0.0563422	0.05446429	0.06313131	0.06250000
1162	0.0539823	0.04553571	0.06144781	0.06388889
1163	0.0557194	0.04464286	0.06534091	0.06635802
1164	0.0538348	0.04241071	0.06277056	0.06597222
1165	0.0494100	0.04129464	0.05411255	0.06423611
1166	0.0483038	0.04352679	0.05194805	0.06076389
1167	0.0564159	0.04910714	0.06709957	0.06250000
1168	0.0545723	0.05245536	0.06060606	0.05902778
1169	0.0494100	0.05022321	0.05519481	0.05753968
1170	0.0490413	0.05133929	0.05519481	0.05555556
1171	0.0556785	0.05468750	0.05965909	0.05753968
1172	0.0494100	0.05357143	0.05113636	0.04960317
1173	0.0468699	0.05158730	0.04797980	0.04687500
1174	0.0525074	0.05714286	0.05454545	0.05092593
1175	0.0551622	0.05714286	0.05984848	0.05092593
1176	0.0575221	0.05625000	0.06136364	0.06172840
1177	0.0527696	0.05456349	0.05303030	0.06076389
1178	0.0678466	0.07638889	0.06734007	0.06944444
1179	0.0694854	0.07440476	0.06818182	0.06790123
1180	0.0809571	0.08630952	0.08080808	0.08024691
1181	0.0760406	0.08432540	0.07239057	0.07716049
1182	0.0760406	0.08531746	0.07154882	0.07716049
1183	0.0839069	0.09226190	0.08249158	0.07716049
1184	0.0753851	0.08531746	0.07154882	0.07098765
1185	0.0789905	0.08928571	0.07744108	0.07253086
1186	0.0783350	0.09126984	0.07744108	0.06327160
1187	0.0725664	0.08392857	0.07121212	0.05972222
1188	0.0631268	0.06428571	0.06515152	0.05833333
1189	0.0681416	0.06875000	0.07196970	0.05972222
1190	0.0603081	0.05952381	0.06397306	0.04938272
1191	0.0630531	0.05915179	0.07007576	0.05034722
1192	0.0619469	0.05580357	0.07102273	0.05158730
1193	0.0512537	0.04464286	0.05681818	0.05158730
1194	0.0538348	0.04464286	0.05965909	0.05952381
1195	0.0483038	0.03906250	0.04924242	0.06150794
1196	0.0479351	0.03683036	0.04829545	0.06746032
1197	0.0575221	0.04687500	0.05871212	0.08134921
1198	0.0475664	0.04575893	0.04450758	0.06547619
1199	0.0401917	0.04017857	0.03598485	0.06150794
1200	0.0403147	0.04067460	0.03619529	0.05902778
1201	0.0380531	0.04107143	0.03333333	0.05902778
1202	0.0392330	0.04365079	0.03560606	0.05864198
1203	0.0410029	0.04861111	0.03560606	0.06018519
1204	0.0389381	0.04761905	0.03409091	0.05401235
1205	0.0374631	0.04662698	0.03257576	0.05246914
1206	0.0404130	0.05357143	0.03484848	0.05401235
1207	0.0395280	0.05059524	0.03636364	0.04938272
1208	0.0442478	0.05059524	0.04393939	0.05555556
1209	0.0436578	0.04960317	0.04318182	0.05401235
1210	0.0592920	0.06250000	0.06060606	0.08179012
1211	0.0631268	0.06547619	0.06287879	0.08333333
1212	0.0731563	0.07053571	0.07121212	0.09305556
1213	0.0780072	0.07242063	0.07828283	0.09876543
1214	0.0852180	0.08234127	0.08417508	0.10339506
1215	0.0894789	0.08531746	0.09006734	0.10648148
1216	0.0858735	0.07738095	0.08922559	0.10185185
1217	0.0803015	0.07142857	0.07996633	0.10030864
1218	0.0812848	0.07341270	0.08249158	0.09876543
1219	0.0822681	0.07539683	0.08249158	0.10185185
1220	0.0803015	0.07936508	0.08080808	0.08487654
1221	0.0789905	0.07539683	0.08249158	0.08179012
1222	0.0744018	0.07043651	0.08164983	0.07407407
1223	0.0746313	0.06607143	0.08106061	0.07916667
1224	0.0755162	0.06071429	0.08484848	0.08472222
1225	0.0784661	0.06160714	0.08560606	0.09166667
1226	0.0817109	0.06875000	0.08636364	0.09583333
1227	0.0873156	0.07232143	0.09621212	0.09722222
1228	0.0837758	0.06696429	0.08863636	0.10000000
1229	0.0914454	0.07321429	0.09621212	0.11250000
1230	0.0814159	0.06160714	0.08257576	0.10972222
1231	0.0935103	0.07767857	0.09090909	0.12083333
1232	0.0914454	0.07857143	0.08560606	0.12083333
1233	0.0858407	0.08432540	0.08030303	0.11388889
1234	0.0781711	0.08035714	0.07045455	0.10416667
1235	0.0746313	0.08134921	0.06893939	0.09305556
1236	0.0684366	0.07142857	0.06515152	0.09413580
1237	0.0613569	0.07142857	0.05303030	0.08641975
1238	0.0626024	0.07812500	0.05471380	0.08506944
1239	0.0544084	0.06919643	0.04629630	0.07118056
1240	0.0481809	0.06138393	0.04377104	0.05902778
1241	0.0335546	0.04209184	0.03314394	0.04166667
1242	0.0317109	0.03571429	0.03314394	0.04166667
1243	0.0331858	0.03459821	0.03314394	0.04166667
1244	0.0309735	0.03443878	0.03219697	0.03968254
1245	0.0261799	0.02678571	0.02746212	0.03769841
1246	0.0298673	0.03061224	0.02935606	0.03993056
1247	0.0357670	0.02933673	0.03787879	0.05034722
1248	0.0357670	0.02933673	0.03787879	0.05034722
1249	0.0357670	0.03061224	0.03882576	0.04687500
1250	0.0375053	0.03273810	0.03896104	0.05158730
1251	0.0446165	0.03954082	0.04450758	0.06076389
1252	0.0438791	0.04081633	0.04356061	0.05555556
1253	0.0516224	0.05357143	0.05018939	0.06250000
1254	0.0597345	0.05357143	0.05965909	0.07118056
1255	0.0571534	0.05867347	0.05587121	0.07936508
1256	0.0594185	0.06250000	0.05844156	0.08333333
1257	0.0552044	0.06250000	0.05411255	0.07175926
1258	0.0552044	0.06250000	0.05411255	0.07175926
1259	0.0611041	0.06696429	0.06168831	0.07870370
1260	0.0608407	0.06122449	0.06439394	0.07738095
1261	0.0556785	0.05739796	0.05965909	0.06746032
1262	0.0619469	0.06122449	0.06628788	0.08134921
1263	0.0707965	0.06250000	0.07859848	0.09722222
1264	0.0660029	0.05867347	0.07291667	0.08928571
1265	0.0814897	0.06584821	0.08901515	0.09375000
1266	0.0839069	0.06845238	0.09175084	0.09567901
1267	0.0917732	0.06944444	0.09764310	0.11419753
1268	0.0908555	0.07142857	0.09469697	0.11388889
1269	0.0858407	0.06607143	0.09015152	0.10972222
1270	0.0908555	0.07142857	0.09242424	0.11666667
1271	0.0899705	0.06875000	0.09318182	0.11666667
1272	0.0879056	0.06785714	0.08939394	0.11388889
1273	0.0790560	0.06071429	0.07803030	0.10694444
1274	0.0852507	0.06339286	0.08257576	0.11805556
1275	0.0781711	0.05446429	0.07348485	0.11805556
1276	0.0713864	0.04910714	0.06515152	0.10972222
1277	0.0693215	0.04732143	0.06212121	0.10972222
1278	0.0687316	0.04642857	0.06439394	0.10277778
1279	0.0690265	0.04642857	0.06363636	0.10416667
1280	0.0619469	0.04285714	0.05681818	0.09444444
1281	0.0675516	0.04732143	0.06439394	0.09861111
1282	0.0705015	0.05000000	0.07272727	0.09722222
1283	0.0675516	0.04732143	0.07121212	0.08888889
1284	0.0625369	0.04553571	0.06666667	0.07916667
1285	0.0632579	0.04761905	0.06902357	0.07407407
1286	0.0707965	0.04960317	0.07659933	0.08641975
1287	0.0682153	0.05133929	0.07765152	0.07291667
1288	0.0667404	0.04799107	0.07291667	0.07812500
1289	0.0730088	0.05468750	0.08049242	0.08333333
1290	0.0707965	0.05133929	0.07859848	0.08159722
1291	0.0704277	0.05133929	0.07670455	0.08506944
1292	0.0671091	0.04687500	0.07102273	0.08333333
1293	0.0652655	0.04799107	0.07102273	0.07638889
1294	0.0715339	0.05245536	0.07859848	0.08854167
1295	0.0747296	0.04861111	0.08754209	0.09259259
1296	0.0639135	0.04365079	0.08617424	0.07870370
1297	0.0639135	0.04365079	0.08617424	0.07870370
1298	0.0637906	0.04241071	0.09090909	0.07812500
1299	0.0615255	0.03954082	0.09090909	0.07539683
1300	0.0699536	0.04464286	0.10606061	0.08134921
1301	0.0775390	0.05612245	0.11111111	0.09126984
1302	0.0779604	0.05739796	0.11111111	0.09126984
1303	0.0855457	0.06250000	0.11363636	0.11111111
1304	0.0788032	0.05867347	0.10732323	0.09722222
1305	0.0737463	0.06377551	0.09090909	0.09325397
1306	0.0876528	0.07397959	0.09090909	0.10912698
1307	0.0818584	0.07142857	0.08522727	0.09722222
1308	0.0825959	0.07142857	0.08585859	0.09876543
1309	0.0820059	0.07321429	0.08333333	0.09722222
1310	0.0784661	0.07232143	0.07500000	0.09861111
1311	0.0690265	0.06071429	0.06363636	0.09166667
1312	0.0646018	0.05714286	0.05681818	0.08888889
1313	0.0622419	0.05535714	0.05454545	0.08333333
1314	0.0651917	0.05535714	0.05681818	0.08611111
1315	0.0684366	0.05535714	0.05984848	0.09027778
1316	0.0640118	0.05357143	0.05606061	0.08333333
1317	0.0687316	0.05446429	0.06060606	0.09444444
1318	0.0648968	0.05000000	0.05833333	0.08888889
1319	0.0681416	0.05000000	0.06212121	0.09583333
1320	0.0716814	0.05357143	0.06439394	0.09861111
1321	0.0684366	0.05267857	0.06363636	0.08750000
1322	0.0740413	0.05803571	0.06818182	0.09444444
1323	0.0764012	0.05892857	0.07121212	0.09722222
1324	0.0731563	0.05982143	0.06742424	0.09444444
1325	0.0702065	0.06160714	0.06363636	0.08750000
1326	0.0678466	0.05892857	0.06212121	0.09104938
1327	0.0619469	0.05357143	0.05681818	0.08179012
1328	0.0637168	0.05535714	0.05984848	0.08024691
1329	0.0560472	0.04910714	0.05454545	0.06635802
1330	0.0507375	0.04375000	0.05227273	0.05709877
1331	0.0537529	0.04563492	0.05555556	0.06250000
1332	0.0486726	0.04129464	0.05208333	0.05357143
1333	0.0434050	0.03826531	0.04978355	0.04166667
1334	0.0518331	0.04081633	0.05952381	0.05787037
1335	0.0535188	0.04336735	0.06493506	0.05555556
1336	0.0581542	0.04464286	0.06601732	0.06349206
1337	0.0737463	0.06250000	0.08549784	0.06944444
1338	0.0747296	0.06547619	0.08333333	0.07407407
1339	0.0831858	0.07321429	0.09090909	0.08333333
1340	0.0926254	0.08214286	0.09545455	0.10555556
1341	0.0855457	0.07738095	0.08712121	0.09722222
1342	0.0775390	0.06760204	0.08225108	0.08531746
1343	0.0730088	0.06250000	0.07954545	0.07812500
1344	0.0660029	0.05915179	0.06912879	0.07118056
1345	0.0674779	0.05245536	0.06723485	0.09027778
1346	0.0663717	0.05245536	0.07291667	0.07812500
1347	0.0564159	0.04129464	0.05871212	0.07465278
1348	0.0553917	0.03869048	0.05808081	0.07407407
1349	0.0539823	0.04017857	0.05530303	0.06944444
1350	0.0483776	0.03392857	0.05303030	0.05694444
1351	0.0448378	0.02946429	0.05075758	0.05277778
1352	0.0528024	0.03928571	0.05303030	0.06944444
1353	0.0540806	0.04067460	0.05218855	0.07407407
1354	0.0549410	0.04017857	0.05492424	0.07291667
1355	0.0501475	0.04575893	0.05018939	0.05208333
1356	0.0530973	0.05022321	0.04924242	0.05902778
1357	0.0522545	0.05102041	0.04761905	0.05952381
1358	0.0514117	0.05484694	0.04761905	0.05357143
1359	0.0539402	0.04974490	0.05194805	0.06746032
1360	0.0729035	0.06122449	0.06926407	0.09126984
1361	0.0766962	0.06505102	0.07359307	0.10416667
1362	0.0796460	0.06760204	0.07792208	0.10648148
1363	0.0778024	0.07031250	0.07481061	0.10119048
1364	0.0783350	0.07142857	0.07828283	0.09548611
1365	0.0753851	0.06547619	0.07744108	0.09375000
1366	0.0786627	0.06250000	0.08333333	0.10590278
1367	0.0823009	0.06607143	0.08560606	0.11111111
1368	0.0868568	0.06845238	0.08922559	0.12152778
1369	0.0894789	0.07142857	0.09343434	0.12152778
1370	0.0819403	0.06646825	0.08922559	0.11111111
1371	0.0917732	0.07837302	0.09427609	0.11574074
1372	0.0845624	0.07242063	0.09006734	0.10030864
1373	0.0894789	0.07043651	0.09764310	0.10956790
1374	0.0898066	0.07142857	0.09427609	0.11419753
1375	0.0960341	0.07539683	0.10016835	0.12037037
1376	0.0930842	0.07738095	0.09595960	0.11419753
1377	0.0914454	0.07440476	0.09595960	0.10956790
1378	0.0867257	0.07232143	0.08787879	0.10555556
1379	0.0852507	0.07589286	0.08560606	0.09861111
1380	0.0828909	0.07678571	0.08181818	0.09166667
1381	0.0781711	0.06785714	0.07954545	0.09305556
1382	0.0758112	0.06160714	0.07727273	0.09583333
1383	0.0799410	0.06785714	0.08181818	0.09722222
1384	0.0823009	0.06964286	0.08030303	0.10833333
1385	0.0831858	0.06875000	0.08181818	0.11250000
1386	0.0775811	0.06339286	0.07500000	0.10555556
1387	0.0784661	0.05982143	0.07575758	0.11250000
1388	0.0855457	0.06071429	0.08409091	0.12222222
1389	0.0882006	0.05714286	0.08484848	0.13472222
1390	0.0935103	0.06428571	0.08712121	0.14444444
1391	0.0979351	0.06607143	0.09242424	0.14861111
1392	0.1014749	0.06964286	0.09772727	0.14861111
1393	0.0960341	0.06250000	0.09006734	0.14660494
1394	0.0953786	0.05753968	0.09680135	0.13734568
1395	0.0907899	0.05654762	0.09006734	0.12962963
1396	0.0911177	0.05555556	0.08922559	0.12808642
1397	0.0835792	0.05853175	0.07828283	0.11265432
1398	0.0796460	0.06250000	0.07407407	0.10185185
1399	0.0773517	0.06448413	0.07323232	0.09104938
1400	0.0704687	0.05357143	0.06397306	0.09413580
1401	0.0634218	0.05133929	0.05587121	0.07986111
1402	0.0615255	0.05229592	0.04978355	0.07936508
1403	0.0615255	0.05229592	0.04978355	0.07936508
1404	0.0545723	0.05059524	0.03787879	0.07175926
1405	0.0554572	0.05178571	0.03787879	0.07500000
1406	0.0578171	0.06071429	0.04242424	0.07500000
1407	0.0530973	0.05357143	0.04242424	0.06944444
1408	0.0513274	0.04464286	0.04696970	0.07500000
1409	0.0513274	0.03928571	0.04242424	0.09722222
1410	0.0572271	0.05357143	0.05303030	0.08611111
1411	0.0589971	0.05505952	0.05429293	0.09027778
1412	0.0670038	0.05612245	0.06277056	0.10119048
1413	0.0634218	0.05245536	0.05871212	0.09895833
1414	0.0612914	0.05158730	0.05639731	0.09259259
1415
