# Supplementary material for: Long-read deep sequencing reveals high rates of multilineage transmission and rapid viral population changes in acute HIV infection
Source: Nat Commun. 2026 May 25;17:6799. doi: 10.1038/s41467-026-73496-0 (PMC13385744; doi:10.1038/s41467-026-73496-0)
Supplement: Supplementary file 4 — Source Data [file 41467_2026_73496_MOESM4_ESM.zip › SourceDataFiles/Fig1A_All FSH VL by subtype.txt]

		VL	VL sampled	VL	VL sampled	VL	VL sampled	VL	VL sampled	VL	VL sampled	VL	VL sampled	VL	VL sampled	VL	VL sampled	VL	VL sampled	VL	VL sampled	VL	VL sampled	VL	VL sampled	VL	VL sampled
	DP_COB	36	36	39	39	79	79	93	93	102	102	186	186	208	208	267	267	268	268	271	271	272	272	309	309	318	318
FSH_036	-2	20
FSH_036	2	70000
FSH_036	3	82400
FSH_036	5	2200000
FSH_036	9	5.70E+07
FSH_036_002_REN_NT	12	1.40E+07	1.40E+07
FSH_036_005_REN_NT	33	1000000	1000000
FSH_036	40	540000
FSH_036	47	91000
FSH_036	54	150000
FSH_036	61	15000
FSH_036	82	110000
FSH_036	166	90000
FSH_036	262	85000
FSH_036	334	130000
FSH_036	341	160000
FSH_036	492	71000
FSH_036	667	22000
FSH_036	755	3600
FSH_039	-2			20
FSH_039	2			108000
FSH_039_001_REN_NT	3			445000	445000
FSH_039	5			850000
FSH_039	9			1.30E+07
FSH_039	12			880000
FSH_039_003_REN_NT	16			6500000	6500000
FSH_039	19			760000
FSH_039	23			14000
FSH_039	26			25000
FSH_039_005_REN_NT	30			7100	7100
FSH_039	37			2400
FSH_039	41			2700
FSH_039	44			1600
FSH_039	51			2700
FSH_039	54			1600
FSH_039	58			1300
FSH_039	80			5200
FSH_039	164			1400
FSH_039	265			1000
FSH_039	331			5900
FSH_039	538			370
FSH_039	628			1200
FSH_039	668			370
FSH_039	783			380
FSH_039	832			430
FSH_079	-2					20
FSH_079	2					465
FSH_079	4					8000
FSH_079	5					240000
FSH_079	9					1.10E+07
FSH_079	16					7500000
FSH_079_003_REN_NT	19					710000	710000
FSH_079	23					265000
FSH_079	26					42000
FSH_079_004_REN_NT	30					34000	34000
FSH_079	33					46000
FSH_079	40					55000
FSH_079_007_REN_NT	44					66000	66000
FSH_079	51					19000
FSH_079	58					48000
FSH_079	79					61000
FSH_079	163					20000
FSH_079	247					51000
FSH_079	331					12000
FSH_079	689					47000
FSH_079	748					3600
FSH_079	835					11000
FSH_079	920					8200
FSH_079	1081					8000
FSH_079	1440					38000
FSH_079	1515					18000
FSH_079	1588					37000
FSH_079	1658					580
FSH_079	1678					26000
FSH_093	-2							20
FSH_093	2							1955
FSH_093	3							849
FSH_093	5							22500
FSH_093	12							8200000
FSH_093	16							8000000
FSH_093_003_REN_NT	19							1300000	1300000
FSH_093	23							4900000
FSH_093	26							6700000
FSH_093	30							830000
FSH_093_005_REN_NT	33							1100000	1100000
FSH_093	40							480000
FSH_093	47							140000
FSH_093	54							71000
FSH_093_009_REN_NT	61							190000	190000
FSH_093	82							150000
FSH_093	166							81000
FSH_093	230							54000
FSH_093	254							41000
FSH_093	334							250
FSH_093	342							3500
FSH_093	419							590
FSH_102	-2									20
FSH_102	2									160
FSH_102	4									54000
FSH_102	5									270000
FSH_102	9									6800000
FSH_102	12									5.20E+07
FSH_102	16									1.10E+07
FSH_102_003_REN_NT	19									2700000	2700000
FSH_102	23									320000
FSH_102_004_REN_NT	26									370000	370000
FSH_102	30									270000
FSH_102	33									280000
FSH_102	40									160000
FSH_102_007_REN_NT	47									76000	76000
FSH_102	54									180000
FSH_102	61									71000
FSH_102	82									43000
FSH_102	170									33000
FSH_102	250									62000
FSH_102	332									150000
FSH_102	551									110000
FSH_102	586									27000
FSH_102	713									100000
FSH_102	825									940
FSH_186	-2											20
FSH_186	1											37000
FSH_186_001_REN_NT	5											6300000	6300000
FSH_186_002_REN_NT	12											3.00E+07	3.00E+07
FSH_186	17											1100000
FSH_186_003_REN_NT	19											470000	470000
FSH_186	22											800000
FSH_186	26											1400000
FSH_186	29											540000
FSH_186	33											210000
FSH_186	40											86000
FSH_186	47											66000
FSH_186	54											50000
FSH_186	61											47000
FSH_186	96											37000
FSH_186	166											350000
FSH_186	250											230000
FSH_186	334											210000
FSH_186	631											54000
FSH_186	746											110000
FSH_208	-2													20
FSH_208	1													940
FSH_208	2													6350
FSH_208	4													46000
FSH_208	5													105000
FSH_208_002_REN_NT	8													1226666	1226666
FSH_208	12													3100000
FSH_208	15													1.10E+07
FSH_208	19													1360000
FSH_208_004_REN_NT	22													190000	190000
FSH_208	29													50000
FSH_208	36													69000
FSH_208	43													48000
FSH_208	50													22000
FSH_208_009_REN_NT	56													22000	22000
FSH_208	82													36000
FSH_208	162													49000
FSH_208	246													54000
FSH_208	330													82000
FSH_208	414													82000
FSH_267	-2															20
FSH_267	2															99
FSH_267	4															390
FSH_267	5															680
FSH_267_002_REN_NT	9															210000	210000
FSH_267	12															1200000
FSH_267_003_REN_NT	15															1200000	1200000
FSH_267	19															4000000
FSH_267	23															1200000
FSH_267	26															280000
FSH_267_005_REN_NT	30															89000	89000
FSH_267	37															25000
FSH_267	43															26000
FSH_267	50															43000
FSH_267	58															27000
FSH_267	79															64000
FSH_267	165															130000
FSH_267	247															39000
FSH_267	330															12000
FSH_267	439															20000
FSH_267	450															19000
FSH_267	498															220
FSH_268	-2																	20
FSH_268	1																	890
FSH_268	2																	6250
FSH_268	5																	95000
FSH_268_002_REN_NT	8																	380000	380000
FSH_268	12																	770000
FSH_268_003_REN_NT	15																	620000	620000
FSH_268	19																	17000
FSH_268	25																	7300
FSH_268	26																	5300
FSH_268	29																	4500
FSH_268	36																	15000
FSH_268	43																	37000
FSH_268	50																	56000
FSH_268	57																	24000
FSH_268	78																	8600
FSH_268	165																	2600
FSH_268	246																	4100
FSH_268	329																	1300
FSH_268	414																	1400
FSH_268	495																	1400
FSH_268	578																	470
FSH_271	-2																			20
FSH_271	1																			1700
FSH_271	2																			1800
FSH_271	5																			7100
FSH_271	9																			9850000
FSH_271	12																			2640000
FSH_271	16																			830000
FSH_271	19																			59000
FSH_271_004_REN_NT	24																			20500	20500
FSH_271	26																			27000
FSH_271	30																			21000
FSH_271_007_REN_NT	44																			250000	250000
FSH_271	51																			29000
FSH_271_009_REN_NT	58																			11000	11000
FSH_271	79																			11000
FSH_271	163																			38000
FSH_271	250																			4700
FSH_271	333																			6800
FSH_271	417																			99
FSH_272	-2																					20
FSH_272	2																					28500
FSH_272	3																					87000
FSH_272	5																					2100000
FSH_272_002_REN_NT	9																					1.00E+08	1.00E+08
FSH_272	12																					1.80E+07
FSH_272	16																					500000
FSH_272	19																					86000
FSH_272_004_REN_NT	23																					37000	37000
FSH_272	26																					3600
FSH_272	30																					3800
FSH_272	37																					520
FSH_272	51																					2300
FSH_272	59																					1600
FSH_272	436																					16000
FSH_272	499																					14000
FSH_272	583																					11000
FSH_272	667																					7200
FSH_272	751																					7400
FSH_272	835																					15000
FSH_272	912																					99
FSH_309	-2																							20
FSH_309	1																							37500
FSH_309_001_REN_NT	2																							77333	77333
FSH_309	5																							495000
FSH_309	8																							7200000
FSH_309	12																							5100000
FSH_309	16																							9500000
FSH_309	19																							6300000
FSH_309	23																							530000
FSH_309	26																							650000
FSH_309_005_REN_NT	30																							910000	910000
FSH_309	37																							600000
FSH_309	44																							500000
FSH_309	51																							240000
FSH_309_009_REN_NT	58																							150000	150000
FSH_309	79																							330000
FSH_309	163																							110000
FSH_309	246																							140000
FSH_309	305																							480
FSH_309	331																							510
FSH_318	-2																									20
FSH_318	2																									32000
FSH_318_001_REN_NT	3																									17000	17000
FSH_318	5																									660000
FSH_318	9																									1400000
FSH_318	12																									1.20E+07
FSH_318_003_REN_NT	16																									5700000	5700000
FSH_318	19																									2300000
FSH_318	23																									1100000
FSH_318	26																									360000
FSH_318	30																									760000
FSH_318	37																									940000
FSH_318	40																									790000
FSH_318	44																									790000
FSH_318	52																									410000
FSH_318_009_REN_NT	55																									390000	390000
FSH_318	75																									180000
FSH_318	159																									250000
FSH_318	243																									5100
FSH_318	334																									3500
FSH_318	422																									6300
FSH_318	495																									7000
FSH_318	579																									5900
FSH_318	642																									3400
FSH_318	726																									43000
FSH_318	835																									570
FSH_318	915																									1900
FSH_318	992																									7900
FSH_318	1083																									1200
