# Supplementary material for: Long-read deep sequencing reveals high rates of multilineage transmission and rapid viral population changes in acute HIV infection
Source: Nat Commun. 2026 May 25;17:6799. doi: 10.1038/s41467-026-73496-0 (PMC13385744; doi:10.1038/s41467-026-73496-0)
Supplement: Supplementary file 4 — Source Data [file 41467_2026_73496_MOESM4_ESM.zip › SourceDataFiles/Fig2C_FRESH_GP_318.txt]

DP_COB	VL	Total	HM(c)	HM(f)	MxL1(c)	MxL1(f)	MxL1.1(c)	MxL1.1(f)	MxL1.2(c)	MxL1.2(f)	MxL2(c)	MxL2(f)	Rec(c)	Rec(f)	SxL(c)	SxL(f)	SxL.1(c)	SxL.1(f)
-2	20.0
2	32000.0
3	17000.0	131	1.000000	0.007634	130.000000	0.992366	0.000000	0.000000	0.000000	0	0.000000	0.000000	0.000000	0.000000	0	0.000000	0	0
5	660000.0
9	1400000.0
12	1.2e+007
16	5700000.0	315	0.000000	0.000000	314.000000	0.996825	0.000000	0.000000	0.000000	0	1.000000	0.003175	0.000000	0.000000	0	0.000000	0	0
19	2300000.0
23	1100000.0
26	360000.0
30	760000.0
37	940000.0
40	790000.0
44	790000.0
52	410000.0
55	390000.0	33	0.000000	0.000000	22.000000	0.666667	0.000000	0.000000	0.000000	0	0.000000	0.000000	11.000000	0.333333	0	0.000000	0	0
75	180000.0
159	250000.0
243	5100.0
334	3500.0
