# Supplementary material for: Long-read deep sequencing reveals high rates of multilineage transmission and rapid viral population changes in acute HIV infection
Source: Nat Commun. 2026 May 25;17:6799. doi: 10.1038/s41467-026-73496-0 (PMC13385744; doi:10.1038/s41467-026-73496-0)
Supplement: Supplementary file 4 — Source Data [file 41467_2026_73496_MOESM4_ESM.zip › SourceDataFiles/Fig1C_TH RV VL by subtype.txt]

	Days post COB	40007	40007.	40061	40061.	40094	40094.	40100	40100.	40123	40123.	40168	40168.	40231	40321.	40250	40250.	40257	40257.	40265	40265.	40353	40353.	40363	40363.	40436	40436.	40511	40511.	40512	40152.	40577	40577.
20225
20225	7
20225	11
20225	16
20225	19
20225	22
20225	30
20225	34
20225	46
20225	54
20263	9
20263	13
20263	17
20263	21
20263	25
20263	29
20263	33
20263	47
20263	57
20314	7
20314	11
20314	15
20314	20
20314	23
20314	27
20314	31
20314	35
20314	39
20314	48
20314	58
20337	4
20337	8
20337	12
20337	16
20337	20
20337	24
20337	27
20337	32
20337	36
20337	48
20355	5
20355	10
20355	18
20355	22
20355	25
20355	30
20355	34
20355	38
20355	45
20355	52
20368	4
20368	7
20368	11
20368	15
20368	19
20368	23
20368	27
20368	31
20368	35
20382	5
20382	18
20382	21
20382	25
20382	28
20382	32
20382	35
20442	4
20442	8
20442	13
20442	18
20442	22
20442	26
20442	30
20442	34
20442	38
20442	46
20442	53
20502	4
20502	9
20502	15
20502	21
20502	25
20502	29
20502	33
20502	37
20502	41
20502	49
20502	56
20507	4
20507	9
20507	13
20507	17
20507	21
20507	25
20507	29
20507	33
20507	38
20507	46
20507	54
20509	4
20509	8
20509	12
20509	16
20509	20
20509	24
20509	28
20509	32
20509	36
20509	43
20509	50
20511	4
20511	8
20511	12
20511	16
20511	20
20511	24
20511	28
20511	32
20511	36
20511	42
20511	56
20631	3
20631	7
20631	11
20631	15
20631	19
20631	23
20631	27
20631	31
20631	35
20631	42
20631	49
40007	-2	39
40007	3	1479	1479
40007	5	16218	16218
40007	9	1862087
40007	12	2e+007	2e+007
40007	16	2e+007	2e+007
40007	20	6606934
40007	22	3235937
40007	27	1148154
40007	30	1412538
40007	35	446684	446684
40007	43	407380
40007	51	676083
40061	-2			39
40061	5			851	851
40061	8			18197	18197
40061	12			199526
40061	15			616595	616595
40061	19			128825
40061	22			33113
40061	26			11220
40061	29			3548
40061	43			27542	27542
40061	54			6166
	-2					39
40094	5					13183	13183
40094	8					162181	162181
40094	12					316228
40094	15					660693	660693
40094	19					2511886
40094	22					1348963
40094	26					323594
40094	29					104713
40094	33					23442
40094	44					10000
40094	50					15488
40094	61					47863	47863
	-2							39
40100	5							891251	891251
40100	10							5e+007	5e+007
40100	13							3e+008	3e+008
40100	17							6309573
40100	20							1096478	1096478
40100	24							630957
40100	27							676083
40100	32							524807
40100	34							512861
40100	34							512861
40100	49							194984
40100	56							128825
	-2									39
40123	4									89
40123	7									1698	1698
40123	10									51286
40123	13									512861
40123	17									1737801	1737801
40123	20									630957
40123	24									295121	295121
40123	27									128825
40123	32									22387
40123	38									9333
40123	45									5754
40123	56									6918
40168	-3											39
40168	7											19953
40168	11											288403
40168	14											4570882	4570882
40168	25											741310
40168	27											467735
40168	31											257040
40168	33											269153
40168	38											316228
40168	45											239883	239883
40168	56											199526
40168	61											165959	165959
	-2													39
40231	3													7943	7943
40231	8													630957
40231	10													1513561	1513561
40231	15													3162278	3162278
40231	17													1348963
40231	21													186209
40231	23													134896
40231	28													41687	41687
40231	31													22909
	-2															39
40250	4															1096
40250	6															8511
40250	9															239883	239883
40250	13															3630781
40250	17															4677351
40250	20															3090295
40250	24															407380	407380
40250	27															134896
40250	31															93325
40250	38															61660	61660
40250	45															79433
40250	59															64565
	-2																	39
40257	5																	47863	47863
40257	8																	3162278	3162278
40257	11																	2e+007	2e+007
40257	15																	2e+007	2e+007
40257	21																	1621810
40257	27																	354813
40257	29																	309030	309030
40257	33																	436516
40257	54																	1071519
40257	60																	537032
	-1																			39
40265	2																			263
40265	6																			30200	30200
40265	8																			125893
40265	13																			3090295	3090295
40265	15																			2818383	2818383
40265	20																			630957
40265	22																			245471
40265	27																			41687
40265	29																			47863
40265	34																			67608	67608
40265	42																			85114
40265	55																			109648
40353	-2																					39
40353	6																					112
40353	9																					2089	2089
40353	12																					23988	23988
40353	16																					162181
40353	19																					645654	645654
40353	23																					223872
40353	26																					16596
40353	30																					3388
40353	38																					2089	2089
40353	44																					1820
40353	54																					1445
	-2																							39
40363	4																							324	324
40363	6																							3631	3631
40363	10																							588844
40363	13																							4168694
40363	17																							7244360	7244360
40363	20																							1000000	1000000
40363	24																							54954
40363	27																							19055
40363	31																							40738
40363	42																							75858
40363	46																							38905
40363	62																							20893
	-1																									39
40436	2																									891	891
40436	5																									13490	13490
40436	8																									25704
40436	12																									74131	74131
40436	15																									173780
40436	19																									1230269	1230269
40436	22																									794328
40436	26																									257040	257040
40436	29																									165959
40436	40																									83176
40436	43																									60256
40436	57																									28184
	-4																											39
40511	9																											1621810	1621810
40511	12																											1819701
40511	16																											1698244
40511	19																											323594
40511	23																											38019
40511	26																											28184
40511	29																											41687
40511	32																											38905
40511	38																											28840
40511	45																											190546
40511	51																											63096	63096
40511	60																											23988	23988
	-2																													39
40512	5																													4074	4074
40512	8																													85114
40512	11																													501187	501187
40512	15																													4073803
40512	17																													6606934	6606934
40512	22																													3019952
40512	24																													512861
40512	29																													218776
40512	31																													173780	173780
40512	38																													63096
40512	43																													58884
40512	59																													95499
	-4																															39
40577	4																															38019	38019
40577	7																															1548817
40577	10																															2e+007
40577	15																															6e+007
40577	18																															4e+007
40577	23																															3235937
40577	25																															1698244	1698244
40577	30																															416869
40577	32																															371535
40577	39																															602560
40577	46																															371535	371535
40577	60																															478630
