# Supplementary material for: Long-read deep sequencing reveals high rates of multilineage transmission and rapid viral population changes in acute HIV infection
Source: Nat Commun. 2026 May 25;17:6799. doi: 10.1038/s41467-026-73496-0 (PMC13385744; doi:10.1038/s41467-026-73496-0)
Supplement: Supplementary file 4 — Source Data [file 41467_2026_73496_MOESM4_ESM.zip › SourceDataFiles/Fig4BDE_Gag FUBAR.txt]

Gag_AllTP_aHLower	Gag_AllTP_aHigher	Gag_i_aLower	Gag_ii_aLower	Gag_iii_aLower	Gag_i_aHigher	Gag_ii_aHigher	Gag_iii_aHigher
0.00077519	0.00542636	0.00000000	0.00066667	0.00227273	0.00263158	0.00800000	0.00568182
0.00180879	0.00723514	0.00000000	0.00200000	0.00340909	0.00526316	0.01000000	0.00681818
0.00206718	0.00645995	0.00000000	0.00200000	0.00454545	0.00526316	0.00733333	0.00795455
0.00180879	0.00645995	0.00000000	0.00133333	0.00454545	0.00526316	0.00733333	0.00795455
0.00180879	0.00671835	0.00000000	0.00133333	0.00454545	0.00526316	0.00666667	0.01136364
0.00284238	0.00826873	0.00000000	0.00200000	0.00681818	0.00526316	0.00933333	0.01363636
0.00284238	0.00826873	0.00000000	0.00200000	0.00681818	0.00526316	0.00933333	0.01363636
0.00516796	0.00852713	0.00175439	0.00400000	0.00909091	0.00438596	0.01000000	0.01477273
0.00568475	0.00981912	0.00175439	0.00400000	0.01136364	0.00614035	0.01133333	0.01590909
0.00568475	0.01033592	0.00175439	0.00400000	0.01136364	0.00789474	0.01066667	0.01704545
0.00594315	0.01007752	0.00175439	0.00400000	0.01022727	0.00877193	0.01000000	0.01590909
0.00490956	0.00826873	0.00175439	0.00266667	0.00909091	0.00614035	0.00800000	0.01477273
0.00465116	0.00878553	0.00175439	0.00266667	0.00795455	0.00701754	0.00800000	0.01477273
0.00465116	0.00904393	0.00175439	0.00266667	0.00795455	0.00701754	0.00800000	0.01590909
0.00516796	0.00775194	0.00175439	0.00333333	0.00909091	0.00701754	0.00800000	0.01022727
0.00490956	0.00852713	0.00350877	0.00333333	0.00681818	0.00789474	0.00866667	0.01136364
0.00568475	0.01059432	0.00350877	0.00400000	0.00795455	0.01052632	0.01066667	0.01363636
0.00310078	0.01162791	0.00175439	0.00200000	0.00454545	0.01228070	0.01200000	0.01363636
0.00258398	0.01033592	0.00194932	0.00200000	0.00252525	0.01169591	0.01066667	0.01388889
0.00387597	0.01033592	0.00292398	0.00266667	0.00505051	0.01072125	0.01200000	0.01136364
0.00335917	0.00956072	0.00292398	0.00296296	0.00568182	0.00877193	0.01259259	0.01278409
0.00335917	0.01085271	0.00292398	0.00296296	0.00568182	0.00877193	0.01481481	0.01562500
0.00335917	0.01007752	0.00292398	0.00296296	0.00568182	0.00779727	0.01407407	0.01562500
0.00361757	0.00981912	0.00389864	0.00296296	0.00568182	0.00779727	0.01407407	0.01420455
0.00310078	0.01033592	0.00389864	0.00222222	0.00426136	0.00877193	0.01407407	0.01562500
0.00232558	0.00981912	0.00194932	0.00148148	0.00426136	0.00779727	0.01185185	0.01420455
0.00155039	0.00801034	0.00194932	0.00074074	0.00284091	0.00487329	0.00962963	0.01278409
0.00232558	0.00697674	0.00194932	0.00148148	0.00426136	0.00389864	0.00740741	0.01278409
0.00232558	0.00697674	0.00175439	0.00148148	0.00378788	0.00350877	0.00740741	0.01136364
0.00129199	0.00620155	0.00175439	0.00074074	0.00126263	0.00263158	0.00592593	0.01136364
0.00129199	0.00775194	0.00175439	0.00066667	0.00113636	0.00350877	0.00800000	0.01136364
0.00155039	0.00749354	0.00175439	0.00066667	0.00113636	0.00526316	0.00666667	0.01022727
0.00155039	0.00801034	0.00175439	0.00066667	0.00113636	0.00614035	0.00666667	0.00909091
0.00129199	0.00801034	0.00087719	0.00066667	0.00113636	0.00614035	0.00666667	0.00909091
0.00206718	0.00801034	0.00087719	0.00266667	0.00113636	0.00614035	0.00600000	0.00795455
0.00206718	0.00620155	0.00087719	0.00266667	0.00113636	0.00526316	0.00533333	0.00568182
0.00232558	0.00826873	0.00087719	0.00333333	0.00113636	0.00614035	0.00733333	0.00795455
0.00206718	0.00904393	0.00175439	0.00333333	0.00000000	0.00614035	0.00800000	0.00909091
0.00206718	0.01033592	0.00175439	0.00333333	0.00000000	0.00614035	0.00933333	0.01136364
0.00180879	0.01111111	0.00087719	0.00333333	0.00000000	0.00701754	0.01066667	0.01250000
0.00206718	0.01162791	0.00087719	0.00400000	0.00000000	0.00789474	0.00933333	0.01590909
0.00180879	0.01059432	0.00087719	0.00444444	0.00000000	0.00614035	0.00962963	0.01641414
0.00180879	0.00981912	0.00087719	0.00500000	0.00000000	0.00526316	0.01083333	0.01846591
0.00206718	0.01033592	0.00087719	0.00583333	0.00000000	0.00526316	0.01166667	0.01846591
0.00155039	0.01033592	0.00087719	0.00416667	0.00000000	0.00438596	0.01250000	0.02130682
0.00155039	0.01033592	0.00087719	0.00416667	0.00000000	0.00438596	0.01250000	0.02130682
0.00155039	0.00878553	0.00087719	0.00416667	0.00000000	0.00350877	0.01166667	0.01846591
0.00129199	0.00878553	0.00000000	0.00416667	0.00000000	0.00263158	0.01416667	0.01704545
0.00129199	0.00775194	0.00000000	0.00416667	0.00000000	0.00263158	0.01333333	0.01420455
0.00155039	0.00723514	0.00000000	0.00500000	0.00000000	0.00263158	0.01333333	0.01136364
0.00129199	0.00671835	0.00000000	0.00416667	0.00000000	0.00087719	0.01416667	0.00994318
0.00129199	0.00904393	0.00000000	0.00370370	0.00000000	0.00350877	0.01407407	0.01388889
0.00155039	0.00981912	0.00000000	0.00333333	0.00113636	0.00350877	0.01333333	0.01363636
0.00129199	0.01007752	0.00000000	0.00266667	0.00113636	0.00350877	0.01400000	0.01477273
0.00103359	0.00981912	0.00000000	0.00200000	0.00113636	0.00438596	0.01333333	0.01363636
0.00103359	0.00956072	0.00000000	0.00200000	0.00113636	0.00438596	0.01266667	0.01363636
0.00077519	0.00956072	0.00000000	0.00133333	0.00113636	0.00438596	0.01200000	0.01477273
0.00051680	0.00826873	0.00000000	0.00074074	0.00126263	0.00438596	0.01037037	0.01515152
0.00051680	0.00852713	0.00000000	0.00074074	0.00126263	0.00438596	0.01111111	0.01515152
0.00025840	0.00801034	0.00000000	0.00000000	0.00126263	0.00350877	0.00888889	0.01641414
0.00025840	0.00671835	0.00000000	0.00000000	0.00126263	0.00350877	0.00740741	0.01262626
0.00051680	0.00490956	0.00000000	0.00074074	0.00126263	0.00087719	0.00740741	0.00757576
0.00025840	0.00465116	0.00000000	0.00074074	0.00000000	0.00087719	0.00740741	0.00757576
0.00025840	0.00387597	0.00000000	0.00074074	0.00000000	0.00097466	0.00592593	0.00710227
0.00025840	0.00361757	0.00000000	0.00074074	0.00000000	0.00097466	0.00518519	0.00710227
0.00025840	0.00439276	0.00000000	0.00074074	0.00000000	0.00097466	0.00740741	0.00710227
0.00025840	0.00465116	0.00000000	0.00074074	0.00000000	0.00292398	0.00740741	0.00568182
0.00051680	0.00516796	0.00000000	0.00133333	0.00000000	0.00292398	0.00733333	0.00505051
0.00051680	0.00568475	0.00000000	0.00133333	0.00000000	0.00292398	0.00800000	0.00505051
0.00077519	0.00620155	0.00000000	0.00133333	0.00126263	0.00389864	0.00800000	0.00631313
0.00077519	0.00697674	0.00000000	0.00133333	0.00126263	0.00682261	0.00733333	0.00757576
0.00051680	0.00852713	0.00000000	0.00066667	0.00126263	0.00779727	0.00733333	0.01136364
0.00077519	0.00852713	0.00000000	0.00066667	0.00252525	0.00877193	0.00733333	0.01010101
0.00077519	0.00930233	0.00000000	0.00066667	0.00227273	0.00877193	0.00800000	0.00909091
0.00103359	0.00956072	0.00087719	0.00066667	0.00227273	0.00789474	0.00933333	0.00795455
0.00103359	0.01059432	0.00087719	0.00066667	0.00227273	0.00964912	0.00933333	0.01022727
0.00103359	0.01111111	0.00087719	0.00066667	0.00227273	0.00964912	0.01000000	0.00909091
0.00103359	0.01136951	0.00087719	0.00000000	0.00227273	0.00964912	0.01133333	0.00909091
0.00129199	0.01085271	0.00087719	0.00000000	0.00227273	0.00964912	0.01000000	0.01022727
0.00180879	0.01033592	0.00087719	0.00000000	0.00227273	0.00877193	0.01066667	0.00909091
0.00180879	0.01085271	0.00087719	0.00000000	0.00227273	0.00789474	0.01266667	0.00909091
0.00180879	0.01007752	0.00087719	0.00000000	0.00227273	0.00701754	0.01133333	0.01022727
0.00180879	0.01085271	0.00175439	0.00000000	0.00113636	0.00614035	0.01200000	0.01363636
0.00232558	0.01317829	0.00263158	0.00066667	0.00113636	0.00789474	0.01600000	0.01477273
0.00232558	0.01317829	0.00175439	0.00066667	0.00227273	0.00789474	0.01533333	0.01704545
0.00232558	0.01266150	0.00175439	0.00066667	0.00227273	0.00614035	0.01400000	0.01818182
0.00258398	0.01111111	0.00175439	0.00066667	0.00340909	0.00438596	0.01266667	0.01818182
0.00258398	0.01188630	0.00175439	0.00133333	0.00340909	0.00526316	0.01200000	0.02045455
0.00258398	0.01162791	0.00175439	0.00200000	0.00340909	0.00526316	0.01200000	0.01931818
0.00335917	0.01240310	0.00175439	0.00466667	0.00340909	0.00614035	0.01266667	0.01931818
0.00387597	0.01136951	0.00175439	0.00600000	0.00340909	0.00526316	0.01133333	0.01818182
0.00439276	0.01136951	0.00175439	0.00600000	0.00454545	0.00526316	0.01200000	0.01704545
0.00465116	0.01188630	0.00087719	0.00666667	0.00454545	0.00526316	0.01333333	0.01590909
0.00413437	0.01033592	0.00000000	0.00600000	0.00454545	0.00526316	0.00933333	0.01590909
0.00387597	0.01085271	0.00000000	0.00600000	0.00340909	0.00614035	0.00933333	0.01590909
0.00387597	0.01033592	0.00000000	0.00600000	0.00340909	0.00701754	0.00933333	0.01363636
0.00361757	0.01162791	0.00000000	0.00600000	0.00227273	0.00789474	0.01066667	0.01590909
0.00361757	0.01007752	0.00000000	0.00533333	0.00227273	0.00701754	0.00933333	0.01363636
0.00387597	0.01059432	0.00000000	0.00600000	0.00227273	0.00701754	0.01000000	0.01477273
0.00258398	0.00956072	0.00000000	0.00400000	0.00113636	0.00614035	0.00866667	0.01477273
0.00232558	0.00930233	0.00000000	0.00266667	0.00113636	0.00526316	0.00800000	0.01590909
0.00180879	0.00878553	0.00000000	0.00266667	0.00000000	0.00526316	0.00733333	0.01590909
0.00180879	0.00852713	0.00000000	0.00266667	0.00000000	0.00789474	0.00533333	0.01477273
0.00180879	0.00697674	0.00000000	0.00266667	0.00000000	0.00584795	0.00466667	0.01515152
0.00180879	0.00568475	0.00000000	0.00266667	0.00000000	0.00548246	0.00400000	0.01420455
0.00180879	0.00490956	0.00000000	0.00266667	0.00000000	0.00501253	0.00333333	0.01278409
0.00232558	0.00542636	0.00000000	0.00400000	0.00000000	0.00626566	0.00266667	0.01278409
0.00232558	0.00568475	0.00000000	0.00466667	0.00000000	0.00626566	0.00333333	0.01278409
0.00180879	0.00490956	0.00000000	0.00370370	0.00000000	0.00730994	0.00222222	0.01298701
0.00155039	0.00620155	0.00000000	0.00296296	0.00000000	0.01023392	0.00370370	0.01136364
0.00155039	0.00697674	0.00000000	0.00370370	0.00000000	0.01169591	0.00444444	0.01136364
0.00155039	0.00620155	0.00000000	0.00370370	0.00000000	0.01169591	0.00444444	0.00757576
0.00103359	0.00465116	0.00000000	0.00296296	0.00000000	0.00730994	0.00370370	0.00681818
0.00129199	0.00697674	0.00125313	0.00296296	0.00000000	0.00877193	0.00592593	0.00946970
0.00155039	0.00697674	0.00109649	0.00296296	0.00162338	0.00767544	0.00592593	0.00811688
0.00206718	0.00723514	0.00194932	0.00296296	0.00324675	0.00682261	0.00592593	0.00974026
0.00206718	0.00826873	0.00194932	0.00148148	0.00324675	0.00487329	0.00962963	0.01461039
0.00206718	0.00930233	0.00194932	0.00148148	0.00324675	0.00682261	0.01111111	0.01461039
0.00206718	0.00930233	0.00175439	0.00133333	0.00284091	0.00614035	0.01000000	0.01278409
0.00206718	0.00852713	0.00175439	0.00133333	0.00284091	0.00438596	0.00866667	0.01562500
0.00284238	0.00878553	0.00350877	0.00066667	0.00284091	0.00526316	0.00933333	0.01562500
0.00284238	0.01059432	0.00350877	0.00066667	0.00252525	0.00614035	0.01133333	0.01641414
0.00284238	0.01059432	0.00350877	0.00066667	0.00252525	0.00614035	0.01133333	0.01641414
0.00335917	0.00878553	0.00263158	0.00200000	0.00252525	0.00438596	0.01000000	0.01515152
0.00310078	0.00930233	0.00263158	0.00200000	0.00126263	0.00438596	0.01066667	0.01641414
0.00258398	0.00904393	0.00194932	0.00200000	0.00000000	0.00487329	0.01066667	0.01515152
0.00206718	0.00620155	0.00219298	0.00200000	0.00000000	0.00548246	0.00666667	0.00883838
0.00180879	0.00516796	0.00250627	0.00133333	0.00000000	0.00375940	0.00533333	0.00883838
0.00180879	0.00516796	0.00292398	0.00133333	0.00000000	0.00438596	0.00533333	0.00883838
0.00180879	0.00439276	0.00350877	0.00133333	0.00000000	0.00526316	0.00533333	0.00631313
0.00103359	0.00310078	0.00000000	0.00200000	0.00000000	0.00219298	0.00400000	0.00505051
0.00103359	0.00129199	0.00000000	0.00200000	0.00000000	0.00000000	0.00200000	0.00252525
0.00103359	0.00129199	0.00000000	0.00222222	0.00000000	0.00000000	0.00222222	0.00227273
0.00025840	0.00129199	0.00000000	0.00074074	0.00000000	0.00000000	0.00148148	0.00227273
0.00025840	0.00077519	0.00000000	0.00074074	0.00000000	0.00000000	0.00074074	0.00113636
0.00025840	0.00103359	0.00000000	0.00074074	0.00000000	0.00000000	0.00074074	0.00227273
0.00077519	0.00180879	0.00000000	0.00074074	0.00000000	0.00000000	0.00296296	0.00227273
0.00103359	0.00413437	0.00146199	0.00074074	0.00000000	0.00438596	0.00444444	0.00568182
0.00129199	0.00594315	0.00125313	0.00148148	0.00000000	0.00375940	0.00592593	0.01022727
0.00180879	0.00775194	0.00109649	0.00222222	0.00113636	0.00548246	0.00740741	0.01136364
0.00180879	0.00930233	0.00194932	0.00148148	0.00113636	0.00487329	0.00962963	0.01363636
0.00180879	0.00930233	0.00219298	0.00166667	0.00113636	0.00548246	0.01083333	0.01363636
0.00180879	0.00930233	0.00219298	0.00166667	0.00113636	0.00548246	0.01083333	0.01363636
0.00284238	0.00904393	0.00328947	0.00250000	0.00340909	0.00548246	0.01083333	0.01363636
0.00284238	0.01085271	0.00328947	0.00250000	0.00340909	0.00548246	0.01500000	0.01590909
0.00310078	0.01136951	0.00328947	0.00250000	0.00340909	0.00767544	0.01500000	0.01590909
0.00258398	0.01136951	0.00328947	0.00250000	0.00340909	0.00767544	0.01250000	0.01931818
0.00232558	0.01007752	0.00219298	0.00250000	0.00340909	0.00438596	0.01083333	0.01818182
0.00232558	0.01007752	0.00219298	0.00250000	0.00340909	0.00438596	0.01250000	0.01704545
0.00180879	0.00826873	0.00219298	0.00166667	0.00227273	0.00219298	0.01083333	0.01590909
0.00155039	0.00749354	0.00109649	0.00166667	0.00227273	0.00328947	0.00916667	0.01477273
0.00155039	0.00775194	0.00097466	0.00148148	0.00227273	0.00292398	0.00814815	0.01477273
0.00155039	0.00904393	0.00087719	0.00133333	0.00227273	0.00263158	0.00866667	0.01704545
0.00077519	0.01111111	0.00087719	0.00066667	0.00000000	0.00350877	0.01200000	0.01931818
0.00077519	0.00956072	0.00087719	0.00066667	0.00000000	0.00350877	0.00933333	0.01704545
0.00051680	0.00930233	0.00087719	0.00066667	0.00000000	0.00175439	0.01000000	0.01590909
0.00051680	0.00878553	0.00087719	0.00066667	0.00000000	0.00175439	0.01066667	0.01250000
0.00051680	0.00749354	0.00087719	0.00066667	0.00000000	0.00175439	0.01000000	0.01022727
0.00051680	0.00594315	0.00087719	0.00066667	0.00000000	0.00175439	0.00733333	0.00795455
0.00077519	0.00697674	0.00087719	0.00133333	0.00000000	0.00175439	0.00800000	0.01136364
0.00077519	0.00645995	0.00087719	0.00133333	0.00000000	0.00087719	0.00733333	0.01022727
0.00180879	0.00801034	0.00175439	0.00133333	0.00000000	0.00263158	0.00933333	0.01022727
0.00180879	0.00697674	0.00175439	0.00133333	0.00000000	0.00263158	0.00866667	0.00795455
0.00155039	0.00594315	0.00087719	0.00133333	0.00000000	0.00350877	0.00600000	0.00681818
0.00155039	0.00852713	0.00087719	0.00133333	0.00000000	0.00701754	0.00800000	0.00909091
0.00155039	0.00826873	0.00087719	0.00133333	0.00000000	0.00701754	0.00800000	0.00909091
0.00155039	0.01085271	0.00087719	0.00133333	0.00000000	0.00877193	0.01000000	0.01250000
0.00180879	0.01240310	0.00175439	0.00133333	0.00000000	0.00877193	0.01133333	0.01704545
0.00155039	0.01317829	0.00175439	0.00066667	0.00000000	0.00964912	0.01266667	0.01704545
0.00129199	0.01343669	0.00175439	0.00000000	0.00000000	0.01052632	0.01466667	0.01363636
0.00129199	0.01317829	0.00175439	0.00000000	0.00000000	0.01052632	0.01466667	0.01363636
0.00025840	0.01266150	0.00087719	0.00000000	0.00000000	0.00877193	0.01533333	0.01477273
0.00025840	0.01291990	0.00087719	0.00000000	0.00000000	0.00964912	0.01533333	0.01477273
0.00025840	0.01188630	0.00087719	0.00000000	0.00000000	0.00789474	0.01533333	0.01250000
0.00025840	0.00930233	0.00087719	0.00000000	0.00000000	0.00438596	0.01333333	0.01022727
0.00025840	0.01085271	0.00087719	0.00000000	0.00000000	0.00614035	0.01466667	0.01250000
0.00077519	0.00981912	0.00263158	0.00000000	0.00000000	0.00438596	0.01466667	0.01022727
0.00051680	0.00904393	0.00175439	0.00000000	0.00000000	0.00438596	0.01533333	0.00568182
0.00077519	0.01136951	0.00175439	0.00000000	0.00113636	0.00701754	0.01733333	0.00909091
0.00077519	0.01188630	0.00175439	0.00000000	0.00113636	0.00614035	0.01866667	0.01022727
0.00077519	0.01343669	0.00175439	0.00000000	0.00113636	0.00614035	0.02133333	0.01136364
0.00103359	0.01291990	0.00263158	0.00000000	0.00113636	0.00701754	0.02000000	0.01022727
0.00103359	0.01343669	0.00263158	0.00000000	0.00113636	0.00701754	0.02066667	0.01022727
0.00129199	0.01421189	0.00263158	0.00066667	0.00113636	0.00701754	0.02066667	0.01363636
0.00129199	0.01472868	0.00263158	0.00066667	0.00113636	0.00701754	0.02066667	0.01477273
0.00129199	0.01395349	0.00263158	0.00066667	0.00113636	0.00701754	0.01933333	0.01363636
0.00077519	0.01214470	0.00087719	0.00066667	0.00113636	0.00701754	0.01666667	0.01250000
0.00077519	0.01240310	0.00087719	0.00066667	0.00113636	0.00789474	0.01533333	0.01363636
0.00057422	0.01004881	0.00097466	0.00074074	0.00000000	0.00487329	0.01333333	0.01010101
0.00057422	0.00861326	0.00097466	0.00074074	0.00000000	0.00584795	0.00962963	0.00883838
0.00057422	0.00861326	0.00097466	0.00074074	0.00000000	0.00584795	0.00888889	0.01136364
0.00028711	0.00832616	0.00000000	0.00074074	0.00000000	0.00487329	0.00814815	0.01262626
0.00057422	0.00890037	0.00000000	0.00074074	0.00126263	0.00584795	0.00962963	0.01262626
0.00028711	0.00832616	0.00000000	0.00000000	0.00126263	0.00584795	0.00888889	0.01136364
0.00028711	0.00803905	0.00000000	0.00000000	0.00126263	0.00584795	0.00962963	0.01010101
0.00028711	0.00746483	0.00000000	0.00000000	0.00126263	0.00389864	0.01037037	0.00883838
0.00028711	0.00775194	0.00000000	0.00000000	0.00126263	0.00389864	0.01111111	0.00883838
0.00028711	0.00803905	0.00000000	0.00000000	0.00126263	0.00389864	0.01259259	0.00757576
0.00051680	0.00723514	0.00000000	0.00066667	0.00113636	0.00350877	0.01133333	0.00681818
0.00051680	0.00904393	0.00000000	0.00066667	0.00113636	0.00438596	0.01333333	0.01022727
0.00051680	0.00852713	0.00000000	0.00066667	0.00113636	0.00438596	0.01333333	0.00681818
0.00051680	0.00981912	0.00000000	0.00066667	0.00113636	0.00614035	0.01533333	0.00568182
0.00051680	0.00904393	0.00000000	0.00066667	0.00113636	0.00438596	0.01333333	0.00795455
0.00051680	0.00852713	0.00000000	0.00066667	0.00113636	0.00438596	0.01333333	0.00568182
0.00051680	0.00904393	0.00000000	0.00066667	0.00113636	0.00438596	0.01200000	0.00795455
0.00051680	0.00981912	0.00000000	0.00066667	0.00113636	0.00526316	0.01333333	0.00795455
0.00077519	0.01059432	0.00000000	0.00066667	0.00227273	0.00614035	0.01400000	0.00909091
0.00077519	0.01188630	0.00000000	0.00066667	0.00227273	0.00614035	0.01400000	0.01590909
0.00051680	0.01343669	0.00000000	0.00000000	0.00227273	0.00789474	0.01466667	0.01818182
0.00051680	0.01136951	0.00000000	0.00000000	0.00227273	0.00614035	0.01266667	0.01477273
0.00051680	0.01162791	0.00000000	0.00000000	0.00227273	0.00701754	0.01200000	0.01704545
0.00051680	0.01033592	0.00000000	0.00000000	0.00227273	0.00526316	0.01000000	0.01704545
0.00025840	0.01085271	0.00000000	0.00000000	0.00113636	0.00701754	0.01066667	0.01590909
0.00025840	0.01214470	0.00000000	0.00000000	0.00113636	0.00701754	0.01266667	0.01704545
0.00025840	0.01111111	0.00000000	0.00000000	0.00113636	0.00701754	0.01266667	0.01477273
0.00025840	0.00981912	0.00000000	0.00000000	0.00113636	0.00614035	0.01000000	0.01477273
0.00000000	0.00904393	0.00000000	0.00000000	0.00000000	0.00526316	0.00866667	0.01477273
0.00000000	0.00697674	0.00000000	0.00000000	0.00000000	0.00438596	0.00733333	0.00795455
0.00000000	0.00594315	0.00000000	0.00000000	0.00000000	0.00263158	0.00733333	0.00681818
0.00000000	0.00723514	0.00000000	0.00000000	0.00000000	0.00263158	0.00866667	0.00909091
0.00000000	0.00749354	0.00000000	0.00000000	0.00000000	0.00438596	0.00800000	0.00795455
0.00000000	0.00826873	0.00000000	0.00000000	0.00000000	0.00438596	0.00933333	0.01022727
0.00000000	0.00801034	0.00000000	0.00000000	0.00000000	0.00263158	0.00933333	0.01136364
0.00000000	0.00852713	0.00000000	0.00000000	0.00000000	0.00263158	0.01000000	0.01136364
0.00000000	0.00930233	0.00000000	0.00000000	0.00000000	0.00263158	0.01066667	0.01250000
0.00000000	0.01111111	0.00000000	0.00000000	0.00000000	0.00263158	0.01266667	0.01477273
0.00025840	0.01188630	0.00000000	0.00000000	0.00113636	0.00350877	0.01333333	0.01477273
0.00025840	0.01240310	0.00000000	0.00000000	0.00113636	0.00614035	0.01266667	0.01477273
0.00025840	0.01188630	0.00000000	0.00000000	0.00113636	0.00614035	0.01200000	0.01363636
0.00025840	0.01240310	0.00000000	0.00000000	0.00113636	0.00789474	0.01266667	0.01250000
0.00025840	0.01085271	0.00000000	0.00000000	0.00113636	0.00526316	0.01200000	0.01136364
0.00025840	0.01033592	0.00000000	0.00000000	0.00113636	0.00526316	0.01133333	0.01022727
0.00025840	0.01085271	0.00000000	0.00000000	0.00113636	0.00701754	0.01066667	0.01022727
0.00025840	0.01007752	0.00000000	0.00000000	0.00113636	0.00701754	0.00866667	0.01250000
0.00051680	0.01111111	0.00087719	0.00000000	0.00113636	0.00789474	0.00933333	0.01590909
0.00051680	0.01007752	0.00087719	0.00000000	0.00113636	0.00789474	0.00866667	0.01477273
0.00025840	0.00981912	0.00087719	0.00000000	0.00000000	0.00877193	0.00800000	0.01363636
0.00051680	0.00981912	0.00175439	0.00000000	0.00000000	0.00614035	0.00933333	0.01590909
0.00051680	0.01059432	0.00175439	0.00000000	0.00000000	0.00614035	0.01000000	0.01704545
0.00051680	0.01033592	0.00175439	0.00000000	0.00000000	0.00438596	0.00866667	0.01931818
0.00051680	0.01240310	0.00175439	0.00000000	0.00000000	0.00614035	0.01066667	0.02045455
0.00051680	0.01266150	0.00175439	0.00000000	0.00000000	0.00789474	0.01066667	0.01931818
0.00051680	0.01498708	0.00175439	0.00000000	0.00000000	0.00877193	0.01466667	0.02045455
0.00051680	0.01447028	0.00175439	0.00000000	0.00000000	0.01052632	0.01400000	0.01704545
0.00025840	0.01266150	0.00087719	0.00000000	0.00000000	0.00964912	0.01266667	0.01250000
0.00025840	0.01317829	0.00087719	0.00000000	0.00000000	0.01052632	0.01200000	0.01250000
0.00051680	0.01291990	0.00087719	0.00000000	0.00000000	0.00877193	0.01266667	0.01250000
0.00025840	0.01214470	0.00000000	0.00000000	0.00000000	0.00877193	0.01133333	0.01136364
0.00025840	0.01162791	0.00000000	0.00000000	0.00000000	0.00877193	0.01066667	0.01136364
0.00025840	0.01033592	0.00000000	0.00000000	0.00000000	0.00877193	0.01000000	0.00795455
0.00025840	0.01111111	0.00000000	0.00000000	0.00000000	0.00789474	0.01066667	0.00909091
0.00025840	0.01162791	0.00000000	0.00000000	0.00000000	0.00789474	0.01133333	0.01022727
0.00025840	0.00801034	0.00000000	0.00000000	0.00000000	0.00526316	0.00666667	0.00795455
0.00025840	0.00801034	0.00000000	0.00000000	0.00000000	0.00438596	0.00666667	0.00909091
0.00025840	0.00878553	0.00000000	0.00000000	0.00000000	0.00438596	0.00733333	0.01022727
0.00025840	0.00826873	0.00000000	0.00000000	0.00000000	0.00438596	0.00800000	0.00909091
0.00025840	0.00878553	0.00087719	0.00000000	0.00000000	0.00614035	0.00866667	0.00909091
0.00025840	0.01033592	0.00087719	0.00000000	0.00000000	0.00701754	0.01000000	0.01136364
0.00025840	0.01188630	0.00087719	0.00000000	0.00000000	0.00701754	0.01200000	0.01250000
0.00025840	0.01240310	0.00087719	0.00000000	0.00000000	0.00877193	0.01200000	0.01363636
0.00025840	0.00981912	0.00087719	0.00000000	0.00000000	0.00789474	0.00933333	0.01250000
0.00025840	0.01007752	0.00087719	0.00000000	0.00000000	0.00877193	0.00866667	0.01250000
0.00025840	0.01111111	0.00087719	0.00000000	0.00000000	0.00877193	0.01000000	0.01477273
0.00025840	0.01059432	0.00087719	0.00000000	0.00000000	0.00789474	0.01000000	0.01363636
0.00077519	0.01085271	0.00087719	0.00066667	0.00000000	0.00877193	0.01066667	0.01363636
0.00077519	0.01007752	0.00087719	0.00066667	0.00000000	0.00789474	0.00933333	0.01363636
0.00051680	0.00904393	0.00000000	0.00066667	0.00000000	0.00614035	0.00800000	0.01363636
0.00051680	0.00723514	0.00000000	0.00066667	0.00000000	0.00526316	0.00666667	0.01022727
0.00051680	0.00775194	0.00000000	0.00066667	0.00000000	0.00526316	0.00733333	0.01136364
0.00051680	0.00878553	0.00000000	0.00066667	0.00000000	0.00438596	0.01000000	0.01136364
0.00051680	0.00878553	0.00000000	0.00066667	0.00000000	0.00438596	0.01000000	0.01022727
0.00077519	0.00852713	0.00000000	0.00066667	0.00000000	0.00263158	0.01066667	0.01022727
0.00077519	0.00904393	0.00000000	0.00066667	0.00000000	0.00526316	0.01000000	0.01022727
0.00077519	0.01007752	0.00000000	0.00066667	0.00000000	0.00526316	0.01133333	0.01136364
0.00025840	0.01033592	0.00000000	0.00000000	0.00000000	0.00438596	0.01266667	0.01136364
0.00025840	0.01162791	0.00000000	0.00000000	0.00000000	0.00526316	0.01266667	0.01363636
0.00051680	0.01317829	0.00087719	0.00000000	0.00000000	0.00701754	0.01333333	0.01477273
0.00051680	0.01576227	0.00087719	0.00000000	0.00000000	0.00789474	0.01533333	0.02159091
0.00051680	0.01447028	0.00087719	0.00000000	0.00000000	0.00877193	0.01266667	0.02045455
0.00051680	0.01343669	0.00087719	0.00000000	0.00000000	0.00964912	0.01066667	0.01931818
0.00051680	0.01421189	0.00087719	0.00000000	0.00000000	0.01052632	0.01266667	0.01931818
0.00025840	0.01266150	0.00087719	0.00000000	0.00000000	0.00964912	0.01066667	0.01818182
0.00025840	0.01111111	0.00087719	0.00000000	0.00000000	0.00701754	0.01000000	0.01590909
0.00025840	0.01188630	0.00087719	0.00000000	0.00000000	0.00701754	0.01066667	0.01931818
0.00025840	0.01111111	0.00087719	0.00000000	0.00000000	0.00789474	0.00800000	0.01931818
0.00025840	0.01085271	0.00087719	0.00000000	0.00000000	0.00789474	0.00866667	0.01818182
0.00000000	0.00956072	0.00000000	0.00000000	0.00000000	0.00614035	0.00866667	0.01704545
0.00000000	0.00930233	0.00000000	0.00000000	0.00000000	0.00614035	0.00866667	0.01250000
0.00000000	0.00930233	0.00000000	0.00000000	0.00000000	0.00614035	0.01066667	0.01022727
0.00000000	0.00878553	0.00000000	0.00000000	0.00000000	0.00526316	0.00933333	0.01136364
0.00000000	0.00801034	0.00000000	0.00000000	0.00000000	0.00438596	0.00800000	0.01136364
0.00025840	0.00904393	0.00087719	0.00000000	0.00000000	0.00438596	0.00866667	0.01363636
0.00025840	0.00878553	0.00087719	0.00000000	0.00000000	0.00438596	0.00866667	0.01250000
0.00025840	0.00904393	0.00087719	0.00000000	0.00000000	0.00438596	0.00933333	0.01250000
0.00025840	0.01162791	0.00087719	0.00000000	0.00000000	0.00526316	0.01266667	0.01477273
0.00025840	0.01188630	0.00087719	0.00000000	0.00000000	0.00614035	0.01333333	0.01363636
0.00025840	0.01291990	0.00087719	0.00000000	0.00000000	0.00614035	0.01466667	0.01590909
0.00025840	0.01162791	0.00087719	0.00000000	0.00000000	0.00526316	0.01400000	0.01590909
0.00025840	0.01059432	0.00097466	0.00000000	0.00000000	0.00487329	0.01333333	0.01767677
0.00051680	0.01214470	0.00097466	0.00074074	0.00000000	0.00487329	0.01777778	0.01767677
0.00051680	0.01266150	0.00097466	0.00074074	0.00000000	0.00487329	0.01777778	0.01893939
0.00025840	0.01447028	0.00000000	0.00074074	0.00000000	0.00487329	0.02222222	0.02020202
0.00025840	0.01576227	0.00000000	0.00074074	0.00000000	0.00487329	0.02370370	0.02272727
0.00025840	0.01524548	0.00000000	0.00074074	0.00000000	0.00584795	0.02222222	0.02020202
0.00025840	0.01214470	0.00000000	0.00074074	0.00000000	0.00389864	0.01851852	0.01641414
0.00051680	0.01214470	0.00000000	0.00148148	0.00000000	0.00292398	0.01703704	0.02020202
0.00051680	0.01188630	0.00000000	0.00148148	0.00000000	0.00292398	0.01703704	0.01893939
0.00051680	0.01111111	0.00000000	0.00148148	0.00000000	0.00389864	0.01555556	0.01641414
0.00051680	0.01240310	0.00000000	0.00133333	0.00000000	0.00526316	0.01466667	0.01704545
0.00025840	0.01266150	0.00000000	0.00066667	0.00000000	0.00614035	0.01400000	0.01818182
0.00025840	0.01266150	0.00000000	0.00066667	0.00000000	0.00701754	0.01400000	0.01704545
0.00025840	0.01085271	0.00000000	0.00066667	0.00000000	0.00701754	0.01133333	0.01477273
0.00025840	0.01136951	0.00000000	0.00066667	0.00000000	0.00877193	0.01133333	0.01363636
0.00025840	0.01136951	0.00000000	0.00066667	0.00000000	0.00877193	0.01200000	0.01363636
0.00025840	0.01214470	0.00000000	0.00066667	0.00000000	0.00877193	0.01333333	0.01477273
0.00000000	0.01240310	0.00000000	0.00000000	0.00000000	0.00964912	0.01466667	0.01250000
0.00000000	0.01317829	0.00000000	0.00000000	0.00000000	0.01140351	0.01333333	0.01477273
0.00000000	0.01550388	0.00000000	0.00000000	0.00000000	0.01140351	0.01600000	0.01818182
0.00000000	0.01524548	0.00000000	0.00000000	0.00000000	0.00964912	0.01733333	0.01704545
0.00000000	0.01395349	0.00000000	0.00000000	0.00000000	0.00877193	0.01533333	0.01590909
0.00025840	0.01524548	0.00087719	0.00000000	0.00000000	0.00789474	0.01733333	0.01818182
0.00025840	0.01447028	0.00087719	0.00000000	0.00000000	0.00789474	0.01600000	0.01704545
0.00025840	0.01395349	0.00087719	0.00000000	0.00000000	0.00614035	0.01600000	0.01818182
0.00025840	0.01343669	0.00087719	0.00000000	0.00000000	0.00701754	0.01400000	0.01818182
0.00025840	0.01343669	0.00087719	0.00000000	0.00000000	0.00701754	0.01333333	0.01818182
0.00025840	0.01188630	0.00087719	0.00000000	0.00000000	0.00526316	0.01200000	0.01704545
0.00025840	0.01188630	0.00087719	0.00000000	0.00000000	0.00438596	0.01266667	0.01818182
0.00025840	0.01059432	0.00087719	0.00000000	0.00000000	0.00350877	0.01200000	0.01590909
0.00025840	0.00956072	0.00087719	0.00000000	0.00000000	0.00350877	0.01000000	0.01477273
0.00025840	0.01033592	0.00087719	0.00000000	0.00000000	0.00438596	0.01066667	0.01477273
0.00000000	0.00852713	0.00000000	0.00000000	0.00000000	0.00438596	0.00800000	0.01363636
0.00000000	0.00878553	0.00000000	0.00000000	0.00000000	0.00438596	0.00733333	0.01477273
0.00000000	0.01111111	0.00000000	0.00000000	0.00000000	0.00877193	0.01066667	0.01477273
0.00000000	0.01007752	0.00000000	0.00000000	0.00000000	0.00701754	0.01066667	0.01250000
0.00000000	0.00930233	0.00000000	0.00000000	0.00000000	0.00701754	0.01000000	0.01136364
0.00000000	0.00956072	0.00000000	0.00000000	0.00000000	0.00701754	0.01066667	0.01136364
0.00000000	0.00878553	0.00000000	0.00000000	0.00000000	0.00701754	0.01000000	0.00795455
0.00000000	0.00801034	0.00000000	0.00000000	0.00000000	0.00701754	0.00933333	0.00681818
0.00025840	0.00826873	0.00087719	0.00000000	0.00000000	0.00701754	0.00933333	0.00681818
0.00025840	0.00671835	0.00087719	0.00000000	0.00000000	0.00526316	0.00733333	0.00568182
0.00051680	0.00723514	0.00087719	0.00066667	0.00000000	0.00614035	0.00733333	0.00568182
0.00051680	0.00723514	0.00087719	0.00066667	0.00000000	0.00701754	0.00800000	0.00454545
0.00051680	0.00542636	0.00087719	0.00066667	0.00000000	0.00350877	0.00533333	0.00568182
0.00051680	0.00542636	0.00097466	0.00066667	0.00000000	0.00389864	0.00533333	0.00631313
0.00051680	0.00620155	0.00097466	0.00066667	0.00000000	0.00389864	0.00733333	0.00631313
0.00051680	0.00749354	0.00097466	0.00066667	0.00000000	0.00584795	0.00866667	0.00631313
0.00051680	0.00723514	0.00097466	0.00066667	0.00000000	0.00584795	0.00866667	0.00631313
0.00051680	0.00826873	0.00097466	0.00066667	0.00000000	0.00682261	0.00933333	0.00757576
0.00025840	0.01111111	0.00000000	0.00066667	0.00000000	0.00779727	0.01333333	0.01388889
0.00025840	0.01136951	0.00000000	0.00066667	0.00000000	0.00779727	0.01466667	0.01388889
0.00000000	0.01240310	0.00000000	0.00000000	0.00000000	0.00779727	0.01533333	0.01893939
0.00000000	0.01421189	0.00000000	0.00000000	0.00000000	0.00877193	0.01933333	0.01893939
0.00000000	0.01343669	0.00000000	0.00000000	0.00000000	0.00779727	0.01866667	0.01767677
0.00000000	0.01421189	0.00000000	0.00000000	0.00000000	0.00877193	0.01933333	0.01590909
0.00000000	0.01343669	0.00000000	0.00000000	0.00000000	0.00974659	0.01733333	0.01767677
0.00000000	0.01188630	0.00000000	0.00000000	0.00000000	0.00877193	0.01533333	0.01988636
0.00000000	0.01111111	0.00000000	0.00000000	0.00000000	0.00877193	0.01466667	0.02110390
0.00000000	0.01059432	0.00000000	0.00000000	0.00000000	0.00877193	0.01400000	0.01948052
0.00025840	0.00775194	0.00125313	0.00000000	0.00000000	0.00751880	0.01000000	0.01298701
0.00025840	0.00852713	0.00125313	0.00000000	0.00000000	0.00751880	0.01000000	0.01785714
0.00051680	0.00775194	0.00125313	0.00066667	0.00000000	0.00751880	0.01066667	0.01136364
0.00051680	0.00697674	0.00125313	0.00066667	0.00000000	0.00751880	0.00866667	0.01136364
0.00051680	0.00749354	0.00125313	0.00066667	0.00000000	0.00751880	0.00866667	0.01461039
0.00051680	0.00775194	0.00125313	0.00066667	0.00000000	0.00501253	0.00866667	0.01948052
0.00051680	0.00852713	0.00109649	0.00066667	0.00000000	0.00438596	0.00866667	0.01988636
0.00051680	0.00930233	0.00097466	0.00066667	0.00000000	0.00389864	0.01000000	0.01767677
0.00051680	0.00981912	0.00087719	0.00066667	0.00000000	0.00350877	0.01133333	0.01590909
0.00051680	0.00878553	0.00087719	0.00066667	0.00000000	0.00263158	0.01000000	0.01590909
0.00025840	0.00852713	0.00000000	0.00066667	0.00000000	0.00263158	0.01000000	0.01477273
0.00025840	0.00723514	0.00000000	0.00066667	0.00000000	0.00263158	0.00866667	0.01136364
0.00025840	0.00723514	0.00000000	0.00066667	0.00000000	0.00175439	0.00800000	0.01136364
0.00025840	0.00749354	0.00000000	0.00066667	0.00000000	0.00087719	0.00733333	0.01250000
0.00025840	0.00620155	0.00000000	0.00066667	0.00000000	0.00087719	0.00666667	0.00795455
0.00025840	0.00542636	0.00000000	0.00066667	0.00000000	0.00175439	0.00600000	0.00454545
0.00025840	0.00516796	0.00000000	0.00066667	0.00000000	0.00175439	0.00666667	0.00340909
0.00025840	0.00465116	0.00000000	0.00066667	0.00000000	0.00175439	0.00533333	0.00454545
0.00025840	0.00439276	0.00000000	0.00066667	0.00000000	0.00175439	0.00466667	0.00454545
0.00025840	0.00542636	0.00000000	0.00066667	0.00000000	0.00175439	0.00600000	0.00568182
0.00077519	0.00852713	0.00087719	0.00133333	0.00000000	0.00175439	0.01133333	0.00909091
0.00077519	0.01085271	0.00087719	0.00133333	0.00000000	0.00350877	0.01266667	0.01250000
0.00051680	0.01059432	0.00087719	0.00066667	0.00000000	0.00438596	0.01333333	0.01136364
0.00051680	0.00956072	0.00087719	0.00066667	0.00000000	0.00438596	0.01200000	0.01136364
0.00051680	0.01007752	0.00087719	0.00066667	0.00000000	0.00526316	0.01133333	0.01363636
0.00051680	0.01188630	0.00087719	0.00066667	0.00000000	0.00701754	0.01400000	0.01363636
0.00051680	0.01162791	0.00087719	0.00066667	0.00000000	0.00701754	0.01333333	0.01363636
0.00051680	0.01240310	0.00087719	0.00066667	0.00000000	0.00701754	0.01466667	0.01477273
0.00051680	0.01291990	0.00087719	0.00066667	0.00000000	0.00789474	0.01466667	0.01477273
0.00077519	0.01291990	0.00087719	0.00133333	0.00000000	0.00789474	0.01533333	0.01477273
0.00025840	0.00981912	0.00000000	0.00066667	0.00000000	0.00789474	0.01000000	0.01136364
0.00051680	0.01059432	0.00000000	0.00066667	0.00113636	0.00701754	0.01200000	0.01022727
0.00077519	0.01059432	0.00000000	0.00133333	0.00113636	0.00789474	0.01133333	0.01022727
0.00129199	0.01033592	0.00087719	0.00133333	0.00227273	0.00701754	0.01133333	0.00909091
0.00129199	0.00956072	0.00097466	0.00148148	0.00252525	0.00682261	0.01259259	0.00757576
0.00155039	0.00852713	0.00097466	0.00148148	0.00378788	0.00487329	0.01037037	0.00883838
0.00180879	0.01007752	0.00097466	0.00148148	0.00505051	0.00487329	0.01481481	0.00883838
0.00284238	0.00930233	0.00194932	0.00222222	0.00757576	0.00487329	0.01407407	0.00631313
0.00284238	0.00878553	0.00194932	0.00222222	0.00757576	0.00389864	0.01333333	0.00757576
0.00258398	0.00775194	0.00194932	0.00148148	0.00757576	0.00389864	0.01111111	0.00631313
0.00258398	0.00775194	0.00219298	0.00148148	0.00757576	0.00438596	0.01111111	0.00631313
0.00232558	0.00465116	0.00250627	0.00148148	0.00631313	0.00375940	0.00740741	0.00378788
0.00258398	0.00465116	0.00250627	0.00148148	0.00757576	0.00125313	0.00666667	0.00631313
0.00232558	0.00465116	0.00125313	0.00222222	0.00631313	0.00125313	0.00592593	0.00631313
0.00258398	0.00490956	0.00109649	0.00266667	0.00568182	0.00109649	0.00533333	0.00681818
0.00232558	0.00387597	0.00109649	0.00266667	0.00454545	0.00000000	0.00466667	0.00568182
0.00206718	0.00284238	0.00109649	0.00266667	0.00340909	0.00000000	0.00200000	0.00568182
0.00129199	0.00284238	0.00000000	0.00200000	0.00227273	0.00000000	0.00133333	0.00568182
0.00129199	0.00387597	0.00000000	0.00200000	0.00227273	0.00000000	0.00400000	0.00568182
0.00155039	0.00568475	0.00000000	0.00200000	0.00227273	0.00000000	0.00533333	0.00909091
0.00180879	0.00723514	0.00000000	0.00200000	0.00340909	0.00097466	0.00666667	0.01250000
0.00206718	0.00904393	0.00000000	0.00200000	0.00340909	0.00175439	0.01000000	0.01363636
0.00206718	0.00981912	0.00087719	0.00133333	0.00340909	0.00350877	0.01066667	0.01250000
0.00284238	0.01007752	0.00087719	0.00133333	0.00454545	0.00350877	0.01133333	0.01363636
0.00284238	0.00981912	0.00097466	0.00066667	0.00505051	0.00389864	0.01133333	0.01388889
0.00310078	0.01085271	0.00097466	0.00066667	0.00631313	0.00389864	0.01266667	0.01515152
0.00361757	0.01085271	0.00097466	0.00066667	0.00631313	0.00487329	0.01266667	0.01388889
0.00335917	0.01059432	0.00109649	0.00074074	0.00505051	0.00548246	0.01407407	0.01388889
0.00490956	0.01059432	0.00109649	0.00148148	0.00757576	0.00657895	0.01185185	0.01388889
0.00568475	0.00981912	0.00109649	0.00222222	0.01136364	0.00986842	0.01037037	0.01136364
0.00542636	0.00878553	0.00109649	0.00222222	0.01010101	0.00877193	0.01037037	0.00757576
0.00516796	0.01059432	0.00109649	0.00222222	0.01010101	0.00767544	0.01259259	0.01262626
0.00465116	0.01007752	0.00000000	0.00222222	0.00883838	0.00548246	0.01407407	0.01262626
0.00361757	0.01162791	0.00000000	0.00148148	0.00757576	0.00657895	0.01629630	0.01515152
0.00335917	0.01240310	0.00000000	0.00148148	0.00681818	0.00682261	0.01703704	0.01477273
0.00310078	0.01317829	0.00000000	0.00148148	0.00568182	0.00877193	0.01703704	0.01590909
0.00387597	0.01343669	0.00000000	0.00370370	0.00681818	0.00779727	0.01703704	0.01590909
0.00439276	0.01395349	0.00000000	0.00400000	0.00681818	0.00701754	0.01666667	0.01590909
0.00284238	0.01395349	0.00000000	0.00333333	0.00454545	0.00614035	0.01733333	0.01704545
0.00180879	0.01576227	0.00000000	0.00266667	0.00113636	0.00614035	0.01866667	0.02045455
0.00258398	0.01524548	0.00000000	0.00466667	0.00113636	0.00614035	0.01733333	0.02045455
0.00258398	0.01369509	0.00000000	0.00466667	0.00113636	0.00789474	0.01466667	0.01704545
0.00361757	0.01369509	0.00000000	0.00600000	0.00227273	0.00877193	0.01400000	0.01704545
0.00361757	0.01291990	0.00000000	0.00600000	0.00227273	0.00789474	0.01400000	0.01590909
0.00361757	0.01524548	0.00000000	0.00600000	0.00227273	0.00701754	0.01733333	0.01931818
0.00413437	0.01447028	0.00000000	0.00666667	0.00340909	0.00614035	0.01800000	0.01704545
0.00310078	0.01472868	0.00087719	0.00466667	0.00227273	0.00614035	0.01933333	0.01818182
0.00258398	0.01602067	0.00087719	0.00400000	0.00227273	0.00614035	0.02000000	0.01931818
0.00335917	0.01886305	0.00175439	0.00533333	0.00227273	0.01052632	0.02133333	0.02386364
0.00361757	0.01627907	0.00263158	0.00533333	0.00227273	0.00789474	0.02066667	0.01931818
0.00284238	0.01627907	0.00263158	0.00370370	0.00252525	0.00789474	0.02296296	0.02146465
0.00284238	0.01627907	0.00263158	0.00370370	0.00252525	0.00789474	0.02296296	0.02146465
0.00180879	0.01627907	0.00263158	0.00222222	0.00126263	0.00789474	0.02222222	0.02272727
0.00180879	0.01757106	0.00263158	0.00222222	0.00126263	0.00789474	0.02074074	0.02904040
0.00206718	0.01447028	0.00263158	0.00296296	0.00126263	0.00789474	0.01629630	0.02398990
0.00155039	0.01472868	0.00263158	0.00222222	0.00000000	0.00701754	0.01703704	0.02398990
0.00155039	0.01498708	0.00175439	0.00222222	0.00126263	0.00789474	0.01777778	0.02272727
0.00206718	0.01395349	0.00263158	0.00222222	0.00252525	0.00964912	0.01555556	0.02272727
0.00129199	0.01111111	0.00175439	0.00074074	0.00252525	0.00614035	0.01407407	0.01641414
0.00103359	0.01240310	0.00087719	0.00074074	0.00252525	0.00701754	0.01555556	0.01767677
0.00103359	0.01447028	0.00087719	0.00066667	0.00227273	0.00789474	0.01733333	0.01704545
0.00103359	0.01472868	0.00087719	0.00066667	0.00227273	0.00701754	0.01733333	0.01931818
0.00103359	0.01369509	0.00087719	0.00066667	0.00227273	0.00614035	0.01666667	0.01704545
0.00103359	0.01085271	0.00087719	0.00066667	0.00227273	0.00614035	0.01533333	0.00909091
0.00103359	0.01266150	0.00175439	0.00000000	0.00227273	0.00614035	0.01800000	0.01022727
0.00103359	0.01421189	0.00175439	0.00000000	0.00227273	0.00877193	0.01733333	0.01363636
0.00077519	0.01472868	0.00175439	0.00000000	0.00113636	0.00877193	0.01666667	0.01590909
0.00025840	0.01472868	0.00087719	0.00000000	0.00000000	0.00877193	0.01733333	0.01477273
0.00051680	0.01343669	0.00087719	0.00066667	0.00000000	0.00789474	0.01600000	0.01515152
0.00051680	0.01188630	0.00087719	0.00066667	0.00000000	0.00701754	0.01400000	0.01388889
0.00077519	0.01085271	0.00175439	0.00066667	0.00000000	0.00614035	0.01200000	0.01515152
0.00129199	0.01033592	0.00263158	0.00133333	0.00000000	0.00614035	0.01133333	0.01136364
0.00129199	0.01033592	0.00263158	0.00133333	0.00000000	0.00614035	0.01133333	0.01136364
0.00129199	0.01085271	0.00263158	0.00133333	0.00000000	0.00701754	0.01133333	0.01262626
0.00103359	0.00956072	0.00175439	0.00133333	0.00000000	0.00789474	0.00933333	0.01136364
0.00103359	0.00749354	0.00175439	0.00133333	0.00000000	0.00614035	0.00866667	0.00757576
0.00103359	0.00542636	0.00175439	0.00133333	0.00000000	0.00526316	0.00600000	0.00505051
0.00103359	0.01007752	0.00175439	0.00133333	0.00000000	0.00526316	0.01066667	0.01262626
0.00103359	0.01111111	0.00175439	0.00133333	0.00000000	0.00526316	0.01200000	0.01363636
0.00129199	0.01266150	0.00175439	0.00200000	0.00000000	0.00701754	0.01466667	0.01363636
0.00103359	0.01162791	0.00087719	0.00200000	0.00000000	0.00701754	0.01333333	0.01136364
0.00051680	0.01136951	0.00000000	0.00133333	0.00000000	0.00789474	0.01200000	0.01250000
0.00077519	0.01214470	0.00000000	0.00133333	0.00000000	0.00877193	0.01266667	0.01250000
0.00077519	0.01162791	0.00000000	0.00133333	0.00000000	0.00789474	0.01266667	0.01262626
0.00103359	0.01111111	0.00000000	0.00133333	0.00000000	0.00701754	0.01200000	0.01262626
0.00103359	0.01162791	0.00000000	0.00133333	0.00000000	0.00701754	0.01133333	0.01515152
0.00129199	0.01188630	0.00000000	0.00200000	0.00000000	0.00701754	0.01133333	0.01515152
0.00129199	0.00645995	0.00000000	0.00200000	0.00000000	0.00526316	0.00600000	0.00757576
0.00103359	0.00542636	0.00000000	0.00133333	0.00000000	0.00526316	0.00466667	0.00505051
0.00077519	0.00465116	0.00000000	0.00066667	0.00000000	0.00350877	0.00333333	0.00631313
0.00103359	0.00671835	0.00000000	0.00133333	0.00000000	0.00526316	0.00666667	0.00757576
0.00103359	0.00697674	0.00000000	0.00133333	0.00000000	0.00350877	0.00866667	0.00757576
0.00077519	0.00878553	0.00000000	0.00133333	0.00000000	0.00526316	0.01000000	0.01136364
0.00077519	0.01007752	0.00000000	0.00133333	0.00000000	0.00614035	0.01066667	0.01363636
0.00077519	0.01033592	0.00000000	0.00200000	0.00000000	0.00614035	0.01066667	0.01477273
0.00103359	0.00956072	0.00000000	0.00200000	0.00000000	0.00526316	0.01000000	0.01477273
0.00077519	0.01007752	0.00000000	0.00133333	0.00000000	0.00526316	0.01200000	0.01477273
0.00103359	0.01007752	0.00000000	0.00133333	0.00113636	0.00526316	0.01200000	0.01477273
0.00129199	0.01059432	0.00087719	0.00133333	0.00113636	0.00526316	0.01266667	0.01477273
0.00129199	0.00981912	0.00087719	0.00133333	0.00113636	0.00526316	0.01133333	0.01363636
0.00103359	0.00775194	0.00087719	0.00066667	0.00113636	0.00350877	0.00800000	0.01250000
0.00103359	0.00594315	0.00097466	0.00066667	0.00126263	0.00389864	0.00533333	0.01136364
0.00103359	0.00335917	0.00109649	0.00066667	0.00142045	0.00109649	0.00333333	0.00852273
0.00103359	0.00206718	0.00125313	0.00066667	0.00162338	0.00000000	0.00266667	0.00487013
0.00077519	0.00232558	0.00125313	0.00000000	0.00162338	0.00000000	0.00333333	0.00487013
0.00051680	0.00180879	0.00125313	0.00000000	0.00162338	0.00000000	0.00333333	0.00162338
0.00077519	0.00103359	0.00125313	0.00000000	0.00324675	0.00000000	0.00133333	0.00162338
0.00077519	0.00103359	0.00125313	0.00000000	0.00162338	0.00000000	0.00133333	0.00162338
0.00051680	0.00051680	0.00000000	0.00000000	0.00162338	0.00000000	0.00066667	0.00162338
0.00051680	0.00051680	0.00000000	0.00000000	0.00162338	0.00000000	0.00066667	0.00162338
0.00051680	0.00051680	0.00000000	0.00000000	0.00162338	0.00000000	0.00066667	0.00162338
0.00051680	0.00051680	0.00000000	0.00000000	0.00142045	0.00000000	0.00066667	0.00142045
0.00077519	0.00206718	0.00000000	0.00000000	0.00252525	0.00194932	0.00200000	0.00378788
0.00129199	0.00284238	0.00000000	0.00000000	0.00340909	0.00263158	0.00266667	0.00454545
0.00155039	0.00310078	0.00087719	0.00000000	0.00340909	0.00263158	0.00200000	0.00681818
0.00155039	0.00310078	0.00087719	0.00000000	0.00340909	0.00263158	0.00200000	0.00681818
0.00129199	0.00310078	0.00087719	0.00000000	0.00227273	0.00263158	0.00200000	0.00681818
0.00103359	0.00335917	0.00087719	0.00000000	0.00227273	0.00263158	0.00266667	0.00681818
0.00103359	0.00335917	0.00087719	0.00000000	0.00227273	0.00263158	0.00266667	0.00681818
0.00103359	0.00335917	0.00087719	0.00000000	0.00227273	0.00263158	0.00266667	0.00681818
0.00103359	0.00335917	0.00087719	0.00000000	0.00227273	0.00263158	0.00266667	0.00681818
0.00103359	0.00335917	0.00087719	0.00000000	0.00227273	0.00263158	0.00266667	0.00681818
0.00103359	0.00284238	0.00087719	0.00000000	0.00113636	0.00087719	0.00333333	0.00568182
0.00051680	0.00310078	0.00087719	0.00000000	0.00000000	0.00175439	0.00400000	0.00454545
0.00025840	0.00232558	0.00000000	0.00000000	0.00000000	0.00175439	0.00444444	0.00126263
0.00025840	0.00335917	0.00000000	0.00000000	0.00000000	0.00175439	0.00592593	0.00252525
0.00025840	0.00568475	0.00000000	0.00000000	0.00000000	0.00263158	0.00888889	0.00631313
0.00103359	0.00568475	0.00000000	0.00074074	0.00126263	0.00263158	0.00814815	0.00631313
0.00103359	0.00568475	0.00000000	0.00074074	0.00126263	0.00263158	0.00814815	0.00631313
0.00103359	0.00568475	0.00000000	0.00074074	0.00126263	0.00263158	0.00814815	0.00631313
0.00103359	0.00568475	0.00000000	0.00074074	0.00126263	0.00263158	0.00814815	0.00631313
0.00103359	0.00568475	0.00000000	0.00074074	0.00126263	0.00263158	0.00814815	0.00631313
0.00077519	0.00465116	0.00000000	0.00074074	0.00126263	0.00263158	0.00592593	0.00505051
0.00077519	0.00361757	0.00000000	0.00074074	0.00126263	0.00087719	0.00444444	0.00505051
0.00077519	0.00361757	0.00000000	0.00066667	0.00113636	0.00087719	0.00400000	0.00454545
0.00077519	0.00258398	0.00000000	0.00066667	0.00126263	0.00087719	0.00266667	0.00378788
0.00077519	0.00025840	0.00000000	0.00066667	0.00142045	0.00000000	0.00000000	0.00000000
0.00000000	0.00000000	0.00000000	0.00000000	0.00000000	0.00000000	0.00000000	0.00000000
0.00000000	0.00000000	0.00000000	0.00000000	0.00000000	0.00000000	0.00000000	0.00000000
0.00103359	0.00025840	0.00000000	0.00066667	0.00324675	0.00000000	0.00000000	0.00162338
0.00103359	0.00103359	0.00000000	0.00066667	0.00324675	0.00087719	0.00133333	0.00162338
0.00103359	0.00103359	0.00000000	0.00066667	0.00378788	0.00097466	0.00133333	0.00189394
0.00103359	0.00103359	0.00000000	0.00066667	0.00454545	0.00109649	0.00133333	0.00227273
0.00103359	0.00103359	0.00000000	0.00066667	0.00568182	0.00125313	0.00133333	0.00284091
0.00103359	0.00103359	0.00000000	0.00066667	0.00757576	0.00146199	0.00133333	0.00378788
0.00103359	0.00103359	0.00000000	0.00066667	0.00757576	0.00175439	0.00133333	0.00378788
0.00103359	0.00103359	0.00000000	0.00066667	0.00757576	0.00219298	0.00133333	0.00378788
0.00103359	0.00103359	0.00000000	0.00066667	0.00757576	0.00292398	0.00133333	0.00378788
0.00180879	0.00310078	0.00000000	0.00200000	0.00757576	0.00877193	0.00400000	0.00757576
0.00077519	0.00361757	0.00000000	0.00133333	0.00000000	0.01169591	0.00533333	0.00378788
0.00103359	0.00335917	0.00000000	0.00133333	0.00000000	0.00877193	0.00533333	0.00378788
0.00103359	0.00516796	0.00000000	0.00133333	0.00000000	0.00877193	0.00600000	0.01136364
0.00129199	0.00723514	0.00000000	0.00200000	0.00000000	0.01052632	0.00933333	0.01136364
0.00143554	0.00803905	0.00000000	0.00222222	0.00000000	0.01052632	0.01037037	0.01136364
0.00200976	0.00890037	0.00000000	0.00370370	0.00000000	0.01169591	0.01111111	0.00946970
0.00373241	0.01033592	0.00375940	0.00370370	0.00162338	0.01002506	0.01259259	0.01298701
0.00430663	0.01148435	0.00438596	0.00370370	0.00284091	0.00986842	0.01333333	0.01420455
0.00430663	0.01148435	0.00438596	0.00370370	0.00252525	0.00986842	0.01333333	0.01262626
0.00373241	0.00976170	0.00438596	0.00222222	0.00378788	0.00767544	0.01185185	0.01136364
0.00401952	0.00976170	0.00438596	0.00296296	0.00378788	0.00657895	0.01111111	0.01262626
0.00373241	0.01033592	0.00438596	0.00296296	0.00378788	0.00657895	0.01185185	0.01388889
0.00373241	0.00832616	0.00438596	0.00296296	0.00378788	0.00548246	0.01111111	0.01010101
0.00344531	0.00631639	0.00438596	0.00222222	0.00378788	0.00438596	0.00740741	0.00883838
0.00310078	0.00594315	0.00389864	0.00200000	0.00340909	0.00389864	0.00666667	0.00909091
0.00258398	0.00516796	0.00389864	0.00066667	0.00378788	0.00194932	0.00600000	0.01010101
0.00129199	0.00490956	0.00194932	0.00066667	0.00252525	0.00194932	0.00600000	0.00883838
0.00077519	0.00387597	0.00109649	0.00066667	0.00126263	0.00109649	0.00533333	0.00631313
0.00077519	0.00387597	0.00109649	0.00066667	0.00126263	0.00109649	0.00533333	0.00631313
0.00051680	0.00335917	0.00125313	0.00066667	0.00000000	0.00125313	0.00400000	0.00631313
0.00025840	0.00258398	0.00146199	0.00000000	0.00000000	0.00146199	0.00333333	0.00505051
0.00025840	0.00155039	0.00175439	0.00000000	0.00000000	0.00175439	0.00133333	0.00378788
0.00025840	0.00310078	0.00175439	0.00000000	0.00000000	0.00350877	0.00200000	0.00883838
0.00077519	0.00335917	0.00175439	0.00000000	0.00252525	0.00175439	0.00333333	0.00883838
0.00103359	0.00413437	0.00175439	0.00066667	0.00252525	0.00175439	0.00466667	0.00883838
0.00114844	0.00459374	0.00219298	0.00074074	0.00252525	0.00219298	0.00518519	0.00883838
0.00096899	0.00387597	0.00000000	0.00083333	0.00284091	0.00292398	0.00416667	0.00710227
0.00110742	0.00442968	0.00000000	0.00095238	0.00324675	0.00292398	0.00476190	0.00811688
0.00129199	0.00516796	0.00000000	0.00111111	0.00378788	0.00292398	0.00555556	0.00946970
0.00155039	0.00620155	0.00000000	0.00133333	0.00454545	0.00292398	0.00666667	0.01136364
0.00206718	0.00826873	0.00000000	0.00133333	0.00681818	0.00877193	0.00800000	0.01136364
0.00258398	0.01033592	0.00000000	0.00166667	0.00852273	0.00877193	0.01000000	0.01420455
0.00344531	0.00861326	0.00000000	0.00222222	0.01136364	0.00877193	0.01111111	0.00378788
0.00258398	0.01033592	0.00000000	0.00333333	0.00568182	0.01315789	0.01000000	0.00568182
0.00129199	0.00516796	0.00000000	0.00000000	0.01136364	0.01315789	0.00333333	0.00000000
0.00086133	0.00344531	0.00000000	0.00000000	0.01136364	0.00877193	0.00222222	0.00000000
0.00064599	0.00258398	0.00000000	0.00000000	0.00568182	0.00657895	0.00166667	0.00000000
0.00051680	0.00206718	0.00000000	0.00000000	0.00378788	0.00526316	0.00133333	0.00000000
0.00043066	0.00301464	0.00000000	0.00000000	0.00284091	0.00438596	0.00444444	0.00000000
0.00036914	0.00258398	0.00000000	0.00000000	0.00284091	0.00438596	0.00444444	0.00000000
0.00000000	0.00295312	0.00000000	0.00000000	0.00000000	0.00146199	0.00555556	0.00568182
0.00032300	0.00355297	0.00000000	0.00000000	0.00227273	0.00125313	0.00666667	0.00681818
0.00028711	0.00373241	0.00000000	0.00000000	0.00189394	0.00109649	0.00666667	0.00757576
0.00025840	0.00335917	0.00000000	0.00000000	0.00189394	0.00109649	0.00592593	0.00757576
0.00025840	0.00335917	0.00000000	0.00000000	0.00189394	0.00125313	0.00592593	0.00757576
0.00025840	0.00335917	0.00000000	0.00000000	0.00189394	0.00146199	0.00592593	0.00757576
0.00025840	0.00335917	0.00000000	0.00000000	0.00227273	0.00175439	0.00592593	0.00909091
0.00025840	0.00335917	0.00000000	0.00000000	0.00284091	0.00175439	0.00592593	0.01136364
0.00025840	0.00258398	0.00000000	0.00000000	0.00378788	0.00175439	0.00370370	0.01515152
0.00025840	0.00258398	0.00000000	0.00000000	0.00284091	0.00146199	0.00333333	0.01136364
0.00025840	0.00129199	0.00000000	0.00000000	0.00284091	0.00000000	0.00200000	0.00568182
0.00000000	0.00051680	0.00000000	0.00000000	0.00000000	0.00000000	0.00066667	0.00284091
0.00000000	0.00000000	0.00000000	0.00000000	0.00000000	0.00000000	0.00000000	0.00000000
0.00025840	0.00000000	0.00000000	0.00000000	0.00227273	0.00000000	0.00000000	0.00000000
0.00025840	0.00000000	0.00000000	0.00000000	0.00189394	0.00000000	0.00000000	0.00000000
0.00077519	0.00025840	0.00000000	0.00000000	0.00487013	0.00000000	0.00000000	0.00000000
0.00103359	0.00025840	0.00000000	0.00066667	0.00426136	0.00000000	0.00000000	0.00000000
0.00129199	0.00103359	0.00000000	0.00066667	0.00505051	0.00000000	0.00000000	0.00252525
0.00129199	0.00103359	0.00000000	0.00066667	0.00454545	0.00000000	0.00000000	0.00227273
0.00129199	0.00129199	0.00000000	0.00066667	0.00454545	0.00000000	0.00000000	0.00340909
0.00129199	0.00155039	0.00000000	0.00066667	0.00454545	0.00087719	0.00000000	0.00340909
0.00129199	0.00180879	0.00000000	0.00066667	0.00454545	0.00175439	0.00000000	0.00340909
0.00155039	0.00258398	0.00087719	0.00066667	0.00454545	0.00175439	0.00000000	0.00568182
0.00155039	0.00335917	0.00087719	0.00066667	0.00454545	0.00175439	0.00066667	0.00795455
0.00180879	0.00361757	0.00087719	0.00066667	0.00568182	0.00175439	0.00133333	0.00795455
0.00129199	0.00490956	0.00087719	0.00066667	0.00340909	0.00438596	0.00266667	0.00795455
0.00103359	0.00516796	0.00087719	0.00000000	0.00340909	0.00526316	0.00266667	0.00795455
0.00077519	0.00594315	0.00087719	0.00000000	0.00227273	0.00701754	0.00466667	0.00681818
0.00077519	0.00645995	0.00087719	0.00000000	0.00227273	0.00701754	0.00533333	0.00681818
0.00129199	0.00645995	0.00175439	0.00066667	0.00227273	0.00701754	0.00533333	0.00568182
0.00155039	0.00620155	0.00175439	0.00133333	0.00227273	0.00614035	0.00533333	0.00568182
