# Supplementary material for: Long-read deep sequencing reveals high rates of multilineage transmission and rapid viral population changes in acute HIV infection
Source: Nat Commun. 2026 May 25;17:6799. doi: 10.1038/s41467-026-73496-0 (PMC13385744; doi:10.1038/s41467-026-73496-0)
Supplement: Supplementary file 4 — Source Data [file 41467_2026_73496_MOESM4_ESM.zip › SourceDataFiles/Fig1E_KE RV VL by subtype.txt]

	Days post COB	20225	20225.	20263	20263.	20314	20314.	20337	20337.	20355	20355.	20368	20368.	20382	20382.	20442	20442.	20502	20502.	20507	20507.	20509	20509.	20511	20511.	20631	20631.
	-2	39
20225	7	17782794	17782794
20225	11	97723722
20225	16	1122018
20225	19	245471
20225	22	316228	316228
20225	30	831764
20225	34	309030
20225	46	239883
20225	54	112202	112202
	-2			39
20263	9			10715193	10715193
20263	13			158489319
20263	17			8709636	8709636
20263	21			660693
20263	25			109648
20263	29			42658
20263	33			35481
20263	47			8128	8128
20263	57			4467
	-2					39
20314	7					165959	165959
20314	11					776247
20314	15					4786301	4786301
20314	20					18621
20314	23					10965
20314	27					14791	14791
20314	31					3467
20314	35					4169
20314	39					4169
20314	48					8913
20314	58					22909
	-2							39
20337	4							6607	6607
20337	8							741310
20337	12							17782794
20337	16							43651583
20337	20							8317638	8317638
20337	24							467735
20337	27							61660	61660
20337	32							91201
20337	36							100000
20337	48							446684
	-2									39
20355	5									21878	21878
20355	10									891251
20355	18									107152	107152
20355	22									12589
20355	25									2630
20355	30									1622
20355	34									4467
20355	38									3715
20355	45									1995	1995
20355	52									1259
	-2											39
20368	4											468
20368	7											17783
20368	11											234423	234423
20368	15											1318257	1318257
20368	19											48978	48978
20368	23											11220
20368	27											3631
20368	31											4571	4571
20368	35											22909
	-2													39
20382	5													955	955
20382	18													141254	141254
20382	21													74131
20382	25													1023293	1023293
20382	28													501187
20382	32													154882
20382	35													72444	72444
	-2															39
20442	4															2818	2818
20442	8															223872
20442	13															3467369	3467369
20442	18															512861	512861
20442	22															95499
20442	26															28840	28840
20442	30															13490
20442	34															6166
20442	38															525
20442	46															7244
20442	53															5754
	-2																	39
20502	4																	8913	8913
20502	9																	933254
20502	15																	8912509
20502	21																	446684
20502	25																	107152
20502	29																	204174
20502	33																	125893
20502	37																	42658
20502	41																	21380	21380
20502	49																	30200
20502	56																	33113	33113
	-2																			39
20507	4																			5012	5012
20507	9																			1513561
20507	13																			9549926
20507	17																			158489319	158489319
20507	21																			3801894
20507	25																			134896
20507	29																			44668
20507	33																			20417	20417
20507	38																			29512
20507	46																			75858
20507	54																			12589
	-2																					39
20509	4																					25119	25119
20509	8																					123027
20509	12																					3162278
20509	16																					8511380	8511380
20509	20																					616595
20509	24																					85114
20509	28																					11749
20509	32																					2754
20509	36																					1000
20509	43																					575
20509	50																					708	708
	-2																							39
20511	4																							69183	69183
20511	8																							933254
20511	12																							2238721	2238721
20511	16																							5370318
20511	20																							398107
20511	24																							40738
20511	28																							75858
20511	32																							69183
20511	36																							120226
20511	42																							107152
20511	56																							64565	64565
	-2																									39
20631	3																									661	661
20631	7																									4786
20631	11																									29512
20631	15																									26303	26303
20631	19																									7762
20631	23																									1288	1288
20631	27																									1413
20631	31																									692
20631	35																									933
20631	42																									912
20631	49																									302
40007	3
40007	5
40007	9
40007	12
40007	16
40007	20
40007	22
40007	27
40007	30
40007	35
40007	43
40007	51
40061	2
40061	5
40061	8
40061	12
40061	15
40061	19
40061	22
40061	26
40061	29
40061	43
40061	54
40094	5
40094	8
40094	12
40094	15
40094	19
40094	22
40094	26
40094	29
40094	33
40094	44
40094	50
40094	61
40100	5
40100	10
40100	13
40100	17
40100	20
40100	24
40100	27
40100	32
40100	34
40100	34
40100	49
40100	56
40123	4
40123	7
40123	10
40123	13
40123	17
40123	20
40123	24
40123	27
40123	32
40123	38
40123	45
40123	56
40168
40168	7
40168	11
40168	14
40168	25
40168	27
40168	31
40168	33
40168	38
40168	45
40168	56
40168	61
40231	3
40231	8
40231	10
40231	15
40231	17
40231	21
40231	23
40231	28
40231	31
40250	4
40250	6
40250	9
40250	13
40250	17
40250	20
40250	24
40250	27
40250	31
40250	38
40250	45
40250	59
40257	5
40257	8
40257	11
40257	15
40257	21
40257	27
40257	29
40257	33
40257	54
40257	60
40265	2
40265	6
40265	8
40265	13
40265	15
40265	20
40265	22
40265	27
40265	29
40265	34
40265	42
40265	55
40353
40353	6
40353	9
40353	12
40353	16
40353	19
40353	23
40353	26
40353	30
40353	38
40353	44
40353	54
40363	4
40363	6
40363	10
40363	13
40363	17
40363	20
40363	24
40363	27
40363	31
40363	42
40363	46
40363	62
40436	2
40436	5
40436	8
40436	12
40436	15
40436	19
40436	22
40436	26
40436	29
40436	40
40436	43
40436	57
40511	9
40511	12
40511	16
40511	19
40511	23
40511	26
40511	29
40511	32
40511	38
40511	45
40511	51
40511	60
40512	5
40512	8
40512	11
40512	15
40512	17
40512	22
40512	24
40512	29
40512	31
40512	38
40512	43
40512	59
40577	4
40577	7
40577	10
40577	15
40577	18
40577	23
40577	25
40577	30
40577	32
40577	39
40577	46
40577	60
