# Supplementary material for: Long-read deep sequencing reveals high rates of multilineage transmission and rapid viral population changes in acute HIV infection
Source: Nat Commun. 2026 May 25;17:6799. doi: 10.1038/s41467-026-73496-0 (PMC13385744; doi:10.1038/s41467-026-73496-0)
Supplement: Supplementary file 4 — Source Data [file 41467_2026_73496_MOESM4_ESM.zip › SourceDataFiles/Fig1B_703 VL and samples.txt]

	Days post EDDI	13	13.	203	203.	217	217.	279	279.	472	472.	537	537.	566	566.	629	629.	646	646.	739	739.	842	842.	865	865.	926	926.	1060	1060.	1104	1104.	1298	1298.	1313	1313.	1471	1471.	1675	1675.	1750	1750.	1764	1764.	1789	1789.	1848	1848.	1889	1889.
703-0013	-30	19
703-0013	18	1e+007	1e+007
703-0013	28	76517	76517
703-0203	-40			19
703-0203	8			13689	13689
703-0203	58			36499	36499
703-0203	81			127135
703-0203	94			133571
703-0217	2					19
703-0217	7					3907	3907
703-0217	30					64110	64110
703-0217	64					8643
703-0217	79					10283
703-0217	107					2915
703-0279	-15							19
703-0279	48							768881	768881
703-0279	60							280529	280529
703-0279	76							217959
703-0279	94							252524
703-0279	104							202812
703-0279	132							212953
703-0279	214							71833
703-0472	1									19
703-0472	27									2034834	2034834
703-0472	41									1613177	1613177
703-0472	57									1435448
703-0537	-16											19
703-0537	18											65365	65365
703-0537	33											38975	38975
703-0537	46											6957
703-0537	59											3990
703-0537	73											10767
703-0566	-66													19
703-0566	18													2707094	2707094
703-0566	28													468222	468222
703-0566	71													28465
703-0629	3															19
703-0629	30															1304	1304
703-0629	44															241
703-0629	55															152
703-0629	76															19
703-0629	90															19
703-0629	120															19
703-0646	0																	19
703-0646	16																	364609	364609
703-0646	30																	1e+007	1e+007
703-0646	44																	39853
703-0646	58																	3167
703-0739	-9																			19
703-0739	18																			8408061	8408061
703-0739	31																			188759	188759
703-0842	-21																					19
703-0842	40																					324677	324677
703-0842	55																					510836	510836
703-0865	2																							19
703-0865	32																							4249497	4249497
703-0865	53																							6203	6203
703-0865	56																							3643
703-0865	78																							903
703-0926	-15																									19
703-0926	65																									1821	1821
703-0926	78																									3389	3389
703-0926	93																									6719
703-0926	121																									6010
703-0926	211																									3445
703-1060	-10																											19
703-1060	18																											1e+007	1e+007
703-1060	32																											460895	460895
703-1060	42																											313005
703-1060	68																											26951
703-1060	84																											87205
703-1104	8																													19
703-1104	36																													111415	111415
703-1104	49																													15951
703-1104	64																													12194
703-1104	78																													9333
703-1104	92																													34218
703-1298	4																															19
703-1298	25																															531401	531401
703-1298	43																															123720	123720
703-1298	58																															60227
703-1298	67																															62572
703-1298	81																															57235
703-1298	109																															92760
703-1313	4																																	19
703-1313	33																																	121324	121324
703-1313	39																																	21716	21716
703-1313	54																																	233623
703-1313	89																																	32562
703-1471	2																																			19
703-1471	32																																			1104359	1104359
703-1471	46																																			410204	410204
703-1471	60																																			178091
703-1471	75																																			187710
703-1471	85																																			268680
703-1471	109																																			110673
703-1675																																						19
703-1675																																						103647	103647
703-1675																																						22638	22638
703-1675																																						31057
703-1750	3																																							19
703-1750	31																																							671922	671922
703-1750	318																																							129633	129633
703-1750	337																																							51318
703-1764	-11																																									19
703-1764	44																																									888421	888421
703-1764	52																																									593498	593498
703-1764	69																																									445100
703-1764	90																																									415728
703-1789	-20																																											19
703-1789	8																																											13834	13834
703-1789	57																																											3286	3286
703-1789	98																																											1748
703-1789	112																																											1846
703-1848	-5																																													19
703-1848	39																																													7365	7365
703-1848	58																																													4716	4716
703-1889	2																																															19
703-1889	32																																															10828	10828
703-1889	46																																															36246	36246
703-1915	8
703-1915	89
703-1915	109
703-2018	-9
703-2018	43
703-2018	57
703-2018	75
703-2018	86
703-2018	97
703-2018	113
703-2117	8
703-2117	35
703-2117	65
703-2149	-17
703-2149	8
703-2149	108
703-2149	127
703-2149	144
703-2149	151
703-2149	165
703-2304	-10
703-2304	18
703-2304	47
703-2539	2
703-2539	32
703-2539	45
703-2539	130
703-2631	0
703-2631	34
703-2631	49
703-2631	66
703-2788	2
703-2788	31
703-2788	44
703-2788	68
703-2788	73
703-2805	-10
703-2805	18
703-2805	26
703-2805	47
703-2805	56
[truncated: 18 more columns]
