# Supplementary material for: Long-read deep sequencing reveals high rates of multilineage transmission and rapid viral population changes in acute HIV infection
Source: Nat Commun. 2026 May 25;17:6799. doi: 10.1038/s41467-026-73496-0 (PMC13385744; doi:10.1038/s41467-026-73496-0)
Supplement: Supplementary file 4 — Source Data [file 41467_2026_73496_MOESM4_ESM.zip › SourceDataFiles/Fig5_BDE_Env_FUBAR.txt]

Env_aLower_AllTP	Env_aHigher_AllTP	Env_i_aLower	Env_ii_aLower	Env_iii_aLower	Env_i_aHigher	Env_ii_aHigher	Env_iii_aHigher
0.00411765	0.001470588	0.00000000	0.00681818	0.00771605	0.00595238	0.00075758	0.00000000
0.00411765	0.001470588	0.00000000	0.00681818	0.00771605	0.00714286	0.00075758	0.00000000
0.00500000	0.001470588	0.00000000	0.00833333	0.00925926	0.00714286	0.00075758	0.00000000
0.00558824	0.002058824	0.00000000	0.00833333	0.01234568	0.00892857	0.00151515	0.00000000
0.00500000	0.002352941	0.00000000	0.00757576	0.01080247	0.00892857	0.00151515	0.00154321
0.00529412	0.002352941	0.00000000	0.00681818	0.01388889	0.00892857	0.00151515	0.00154321
0.00558824	0.002352941	0.00000000	0.00757576	0.01250000	0.00744048	0.00151515	0.00138889
0.00500000	0.001764706	0.00000000	0.00681818	0.01111111	0.00595238	0.00075758	0.00138889
0.00529412	0.001764706	0.00000000	0.00757576	0.01111111	0.00510204	0.00075758	0.00138889
0.00529412	0.001764706	0.00000000	0.00757576	0.01111111	0.00446429	0.00075758	0.00138889
0.00529412	0.001764706	0.00000000	0.00757576	0.01234568	0.00396825	0.00075758	0.00154321
0.00529412	0.001764706	0.00000000	0.00757576	0.01388889	0.00357143	0.00075758	0.00173611
0.00411765	0.001764706	0.00000000	0.00606061	0.01190476	0.00357143	0.00075758	0.00198413
0.00264706	0.000882353	0.00000000	0.00454545	0.00694444	0.00178571	0.00000000	0.00231481
0.00264706	0.000000000	0.00000000	0.00530303	0.00462963	0.00000000	0.00000000	0.00000000
0.00117647	0.000294118	0.00000000	0.00303030	0.00000000	0.00000000	0.00000000	0.00231481
0.00088235	0.000294118	0.00000000	0.00227273	0.00000000	0.00000000	0.00000000	0.00231481
0.00058824	0.000294118	0.00000000	0.00151515	0.00000000	0.00000000	0.00000000	0.00231481
0.00029412	0.000588235	0.00000000	0.00075758	0.00000000	0.00000000	0.00000000	0.00462963
0.00058824	0.001470588	0.00000000	0.00151515	0.00000000	0.00099206	0.00075758	0.00694444
0.00058824	0.001470588	0.00000000	0.00151515	0.00000000	0.00099206	0.00075758	0.00595238
0.00058824	0.003235294	0.00000000	0.00151515	0.00000000	0.00396825	0.00151515	0.00868056
0.00058824	0.003235294	0.00000000	0.00151515	0.00000000	0.00446429	0.00151515	0.00771605
0.00058824	0.003529412	0.00000000	0.00151515	0.00000000	0.00446429	0.00227273	0.00694444
0.00058824	0.004411765	0.00000000	0.00075758	0.00138889	0.00446429	0.00227273	0.01111111
0.00058824	0.004117647	0.00000000	0.00075758	0.00138889	0.00446429	0.00227273	0.00972222
0.00088235	0.004705882	0.00000000	0.00075758	0.00277778	0.00446429	0.00303030	0.00972222
0.00088235	0.004705882	0.00000000	0.00075758	0.00277778	0.00396825	0.00303030	0.00972222
0.00088235	0.004411765	0.00000000	0.00075758	0.00277778	0.00396825	0.00303030	0.00833333
0.00058824	0.003529412	0.00000000	0.00000000	0.00277778	0.00297619	0.00227273	0.00694444
0.00058824	0.003529412	0.00000000	0.00000000	0.00277778	0.00334821	0.00227273	0.00694444
0.00058824	0.001764706	0.00000000	0.00000000	0.00277778	0.00000000	0.00151515	0.00416667
0.00058824	0.001764706	0.00000000	0.00000000	0.00277778	0.00000000	0.00151515	0.00416667
0.00058824	0.001470588	0.00000000	0.00000000	0.00277778	0.00000000	0.00075758	0.00416667
0.00029412	0.000882353	0.00000000	0.00000000	0.00138889	0.00000000	0.00075758	0.00138889
0.00029412	0.000882353	0.00000000	0.00000000	0.00138889	0.00000000	0.00075758	0.00138889
0.00000000	0.000588235	0.00000000	0.00000000	0.00000000	0.00000000	0.00075758	0.00138889
0.00000000	0.000588235	0.00000000	0.00000000	0.00000000	0.00000000	0.00075758	0.00138889
0.00029412	0.000882353	0.00000000	0.00000000	0.00138889	0.00000000	0.00075758	0.00277778
0.00088235	0.001470588	0.00000000	0.00000000	0.00416667	0.00000000	0.00151515	0.00416667
0.00088235	0.001764706	0.00000000	0.00000000	0.00416667	0.00000000	0.00227273	0.00416667
0.00117647	0.001764706	0.00000000	0.00000000	0.00416667	0.00000000	0.00227273	0.00416667
0.00117647	0.001764706	0.00000000	0.00000000	0.00416667	0.00000000	0.00227273	0.00416667
0.00117647	0.001764706	0.00000000	0.00000000	0.00416667	0.00000000	0.00227273	0.00416667
0.00117647	0.001470588	0.00000000	0.00000000	0.00416667	0.00000000	0.00227273	0.00277778
0.00117647	0.001470588	0.00000000	0.00000000	0.00416667	0.00000000	0.00227273	0.00277778
0.00117647	0.001176471	0.00000000	0.00000000	0.00416667	0.00000000	0.00151515	0.00277778
0.00117647	0.001470588	0.00000000	0.00000000	0.00416667	0.00000000	0.00151515	0.00416667
0.00088235	0.001176471	0.00000000	0.00000000	0.00277778	0.00000000	0.00151515	0.00277778
0.00029412	0.001470588	0.00000000	0.00000000	0.00000000	0.00000000	0.00151515	0.00277778
0.00029412	0.002352941	0.00000000	0.00000000	0.00000000	0.00000000	0.00378788	0.00277778
0.00000000	0.002352941	0.00000000	0.00000000	0.00000000	0.00000000	0.00378788	0.00277778
0.00029412	0.003235294	0.00089286	0.00000000	0.00000000	0.00178571	0.00454545	0.00277778
0.00029412	0.003235294	0.00089286	0.00000000	0.00000000	0.00178571	0.00454545	0.00277778
0.00029412	0.003823529	0.00089286	0.00000000	0.00000000	0.00178571	0.00530303	0.00277778
0.00029412	0.004117647	0.00089286	0.00000000	0.00000000	0.00178571	0.00606061	0.00277778
0.00029412	0.004117647	0.00089286	0.00000000	0.00000000	0.00178571	0.00606061	0.00277778
0.00032680	0.004248366	0.00099206	0.00000000	0.00000000	0.00198413	0.00606061	0.00154321
0.00036765	0.004779412	0.00111607	0.00000000	0.00000000	0.00223214	0.00606061	0.00173611
0.00042017	0.004201681	0.00127551	0.00000000	0.00000000	0.00255102	0.00530303	0.00000000
0.00049020	0.002941176	0.00148810	0.00000000	0.00000000	0.00297619	0.00227273	0.00000000
0.00058824	0.003529412	0.00178571	0.00000000	0.00000000	0.00357143	0.00227273	0.00000000
0.00000000	0.002205882	0.00000000	0.00000000	0.00000000	0.00000000	0.00151515	0.00000000
0.00000000	0.002941176	0.00000000	0.00000000	0.00000000	0.00000000	0.00151515	0.00000000
0.00000000	0.001470588	0.00000000	0.00000000	0.00000000	0.00000000	0.00075758	0.00000000
0.00000000	0.000000000	0.00000000	0.00000000	0.00000000	0.00000000	0.00000000	0.00000000
0.00000000	0.000000000	0.00000000	0.00000000	0.00000000	0.00000000	0.00000000	0.00000000
0.00000000	0.000000000	0.00000000	0.00000000	0.00000000	0.00000000	0.00000000	0.00000000
0.00000000	0.000000000	0.00000000	0.00000000	0.00000000	0.00000000	0.00000000	0.00000000
0.00000000	0.000000000	0.00000000	0.00000000	0.00000000	0.00000000	0.00000000	0.00000000
0.00000000	0.000000000	0.00000000	0.00000000	0.00000000	0.00000000	0.00000000	0.00000000
0.00000000	0.000000000	0.00000000	0.00000000	0.00000000	0.00000000	0.00000000	0.00000000
0.00000000	0.000000000	0.00000000	0.00000000	0.00000000	0.00000000	0.00000000	0.00000000
0.00000000	0.000000000	0.00000000	0.00000000	0.00000000	0.00000000	0.00000000	0.00000000
0.00000000	0.000000000	0.00000000	0.00000000	0.00000000	0.00000000	0.00000000	0.00000000
0.00000000	0.000000000	0.00000000	0.00000000	0.00000000	0.00000000	0.00000000	0.00000000
0.00000000	0.000000000	0.00000000	0.00000000	0.00000000	0.00000000	0.00000000	0.00000000
0.00000000	0.000000000	0.00000000	0.00000000	0.00000000	0.00000000	0.00000000	0.00000000
0.00000000	0.000000000	0.00000000	0.00000000	0.00000000	0.00000000	0.00000000	0.00000000
0.00000000	0.000000000	0.00000000	0.00000000	0.00000000	0.00000000	0.00000000	0.00000000
0.00000000	0.000000000	0.00000000	0.00000000	0.00000000	0.00000000	0.00000000	0.00000000
0.00000000	0.000000000	0.00000000	0.00000000	0.00000000	0.00000000	0.00000000	0.00000000
0.00000000	0.000000000	0.00000000	0.00000000	0.00000000	0.00000000	0.00000000	0.00000000
0.00000000	0.000000000	0.00000000	0.00000000	0.00000000	0.00000000	0.00000000	0.00000000
0.00000000	0.000000000	0.00000000	0.00000000	0.00000000	0.00000000	0.00000000	0.00000000
0.00000000	0.000000000	0.00000000	0.00000000	0.00000000	0.00000000	0.00000000	0.00000000
0.00000000	0.000000000	0.00000000	0.00000000	0.00000000	0.00000000	0.00000000	0.00000000
0.00000000	0.000000000	0.00000000	0.00000000	0.00000000	0.00000000	0.00000000	0.00000000
0.00000000	0.000000000	0.00000000	0.00000000	0.00000000	0.00000000	0.00000000	0.00000000
0.00000000	0.000000000	0.00000000	0.00000000	0.00000000	0.00000000	0.00000000	0.00000000
0.00000000	0.000000000	0.00000000	0.00000000	0.00000000	0.00000000	0.00000000	0.00000000
0.00000000	0.000000000	0.00000000	0.00000000	0.00000000	0.00000000	0.00000000	0.00000000
0.00000000	0.001470588	0.00000000	0.00000000	0.00000000	0.00000000	0.00000000	0.00694444
0.00098039	0.003921569	0.00000000	0.00075758	0.00000000	0.00000000	0.00151515	0.00925926
0.00294118	0.002941176	0.00000000	0.00151515	0.00694444	0.00000000	0.00151515	0.00694444
0.00235294	0.004117647	0.00000000	0.00151515	0.00555556	0.00178571	0.00303030	0.00555556
0.00196078	0.003921569	0.00000000	0.00151515	0.00462963	0.00148810	0.00303030	0.00694444
0.00168067	0.003781513	0.00000000	0.00151515	0.00396825	0.00127551	0.00303030	0.00595238
0.00147059	0.004411765	0.00000000	0.00151515	0.00347222	0.00111607	0.00454545	0.00694444
0.00130719	0.004901961	0.00000000	0.00151515	0.00308642	0.00099206	0.00454545	0.01080247
0.00147059	0.004705882	0.00000000	0.00151515	0.00416667	0.00089286	0.00530303	0.00972222
0.00147059	0.004705882	0.00000000	0.00151515	0.00416667	0.00089286	0.00530303	0.00972222
0.00176471	0.005000000	0.00000000	0.00151515	0.00555556	0.00089286	0.00606061	0.00972222
0.00205882	0.004117647	0.00000000	0.00075758	0.00694444	0.00089286	0.00454545	0.00833333
0.00147059	0.004117647	0.00000000	0.00000000	0.00555556	0.00089286	0.00454545	0.00833333
0.00147059	0.003823529	0.00000000	0.00000000	0.00555556	0.00000000	0.00378788	0.00972222
0.00176471	0.003529412	0.00000000	0.00075758	0.00555556	0.00000000	0.00378788	0.00833333
0.00323529	0.004117647	0.00000000	0.00151515	0.00972222	0.00089286	0.00454545	0.00972222
0.00323529	0.003823529	0.00000000	0.00151515	0.00972222	0.00178571	0.00303030	0.00972222
0.00323529	0.003823529	0.00000000	0.00151515	0.00972222	0.00178571	0.00454545	0.00694444
0.00411765	0.004117647	0.00178571	0.00227273	0.00972222	0.00178571	0.00454545	0.00833333
0.00411765	0.005000000	0.00178571	0.00227273	0.00972222	0.00267857	0.00530303	0.00972222
0.00382353	0.004705882	0.00178571	0.00227273	0.00833333	0.00267857	0.00454545	0.00972222
0.00411765	0.005000000	0.00267857	0.00227273	0.00833333	0.00267857	0.00454545	0.00972222
0.00382353	0.005000000	0.00267857	0.00227273	0.00694444	0.00267857	0.00454545	0.00972222
0.00441176	0.005000000	0.00446429	0.00227273	0.00694444	0.00267857	0.00530303	0.00833333
0.00411765	0.005294118	0.00446429	0.00151515	0.00694444	0.00267857	0.00606061	0.00833333
0.00264706	0.004411765	0.00446429	0.00075758	0.00277778	0.00178571	0.00530303	0.00694444
0.00264706	0.005000000	0.00446429	0.00075758	0.00277778	0.00178571	0.00681818	0.00694444
0.00294118	0.005000000	0.00535714	0.00075758	0.00277778	0.00446429	0.00530303	0.00555556
0.00176471	0.005000000	0.00357143	0.00000000	0.00138889	0.00535714	0.00454545	0.00555556
0.00176471	0.004411765	0.00357143	0.00000000	0.00138889	0.00446429	0.00454545	0.00416667
0.00205882	0.004117647	0.00357143	0.00075758	0.00138889	0.00446429	0.00454545	0.00277778
0.00117647	0.003823529	0.00267857	0.00075758	0.00000000	0.00446429	0.00454545	0.00277778
0.00117647	0.004117647	0.00267857	0.00075758	0.00000000	0.00535714	0.00454545	0.00277778
0.00088235	0.003529412	0.00089286	0.00075758	0.00138889	0.00535714	0.00303030	0.00277778
0.00088235	0.003235294	0.00089286	0.00075758	0.00138889	0.00535714	0.00227273	0.00277778
0.00088235	0.003235294	0.00099206	0.00075758	0.00154321	0.00595238	0.00227273	0.00308642
0.00088235	0.002058824	0.00111607	0.00075758	0.00173611	0.00558036	0.00075758	0.00173611
0.00058824	0.001176471	0.00000000	0.00075758	0.00198413	0.00255102	0.00075758	0.00198413
0.00058824	0.000588235	0.00000000	0.00075758	0.00231481	0.00148810	0.00075758	0.00000000
0.00058824	0.000294118	0.00000000	0.00075758	0.00277778	0.00178571	0.00000000	0.00000000
0.00029412	0.000294118	0.00000000	0.00000000	0.00347222	0.00223214	0.00000000	0.00000000
0.00029412	0.000294118	0.00000000	0.00000000	0.00462963	0.00297619	0.00000000	0.00000000
0.00029412	0.000000000	0.00000000	0.00000000	0.00694444	0.00000000	0.00000000	0.00000000
0.00000000	0.000000000	0.00000000	0.00000000	0.00000000	0.00000000	0.00000000	0.00000000
0.00000000	0.000000000	0.00000000	0.00000000	0.00000000	0.00000000	0.00000000	0.00000000
0.00000000	0.000000000	0.00000000	0.00000000	0.00000000	0.00000000	0.00000000	0.00000000
0.00000000	0.000000000	0.00000000	0.00000000	0.00000000	0.00000000	0.00000000	0.00000000
0.00000000	0.000000000	0.00000000	0.00000000	0.00000000	0.00000000	0.00000000	0.00000000
0.00000000	0.000000000	0.00000000	0.00000000	0.00000000	0.00000000	0.00000000	0.00000000
0.00000000	0.000000000	0.00000000	0.00000000	0.00000000	0.00000000	0.00000000	0.00000000
0.00000000	0.000000000	0.00000000	0.00000000	0.00000000	0.00000000	0.00000000	0.00000000
0.00000000	0.000000000	0.00000000	0.00000000	0.00000000	0.00000000	0.00000000	0.00000000
0.00000000	0.000000000	0.00000000	0.00000000	0.00000000	0.00000000	0.00000000	0.00000000
0.00000000	0.000000000	0.00000000	0.00000000	0.00000000	0.00000000	0.00000000	0.00000000
0.00000000	0.000000000	0.00000000	0.00000000	0.00000000	0.00000000	0.00000000	0.00000000
0.00000000	0.000000000	0.00000000	0.00000000	0.00000000	0.00000000	0.00000000	0.00000000
0.00000000	0.000000000	0.00000000	0.00000000	0.00000000	0.00000000	0.00000000	0.00000000
0.00000000	0.000000000	0.00000000	0.00000000	0.00000000	0.00000000	0.00000000	0.00000000
0.00000000	0.000000000	0.00000000	0.00000000	0.00000000	0.00000000	0.00000000	0.00000000
0.00000000	0.000000000	0.00000000	0.00000000	0.00000000	0.00000000	0.00000000	0.00000000
0.00000000	0.000000000	0.00000000	0.00000000	0.00000000	0.00000000	0.00000000	0.00000000
0.00000000	0.000000000	0.00000000	0.00000000	0.00000000	0.00000000	0.00000000	0.00000000
0.00000000	0.000000000	0.00000000	0.00000000	0.00000000	0.00000000	0.00000000	0.00000000
0.00000000	0.000000000	0.00000000	0.00000000	0.00000000	0.00000000	0.00000000	0.00000000
0.00000000	0.000000000	0.00000000	0.00000000	0.00000000	0.00000000	0.00000000	0.00000000
0.00000000	0.000000000	0.00000000	0.00000000	0.00000000	0.00000000	0.00000000	0.00000000
0.00000000	0.000000000	0.00000000	0.00000000	0.00000000	0.00000000	0.00000000	0.00000000
0.00000000	0.000000000	0.00000000	0.00000000	0.00000000	0.00000000	0.00000000	0.00000000
0.00000000	0.000000000	0.00000000	0.00000000	0.00000000	0.00000000	0.00000000	0.00000000
0.00000000	0.000000000	0.00000000	0.00000000	0.00000000	0.00000000	0.00000000	0.00000000
0.00000000	0.000000000	0.00000000	0.00000000	0.00000000	0.00000000	0.00000000	0.00000000
0.00000000	0.000000000	0.00000000	0.00000000	0.00000000	0.00000000	0.00000000	0.00000000
0.00000000	0.000000000	0.00000000	0.00000000	0.00000000	0.00000000	0.00000000	0.00000000
0.00000000	0.000000000	0.00000000	0.00000000	0.00000000	0.00000000	0.00000000	0.00000000
0.00000000	0.000000000	0.00000000	0.00000000	0.00000000	0.00000000	0.00000000	0.00000000
0.00000000	0.000000000	0.00000000	0.00000000	0.00000000	0.00000000	0.00000000	0.00000000
0.00000000	0.000000000	0.00000000	0.00000000	0.00000000	0.00000000	0.00000000	0.00000000
0.00000000	0.000000000	0.00000000	0.00000000	0.00000000	0.00000000	0.00000000	0.00000000
0.00000000	0.000000000	0.00000000	0.00000000	0.00000000	0.00000000	0.00000000	0.00000000
0.00000000	0.000000000	0.00000000	0.00000000	0.00000000	0.00000000	0.00000000	0.00000000
0.00000000	0.000000000	0.00000000	0.00000000	0.00000000	0.00000000	0.00000000	0.00000000
0.00000000	0.000000000	0.00000000	0.00000000	0.00000000	0.00000000	0.00000000	0.00000000
0.00000000	0.000000000	0.00000000	0.00000000	0.00000000	0.00000000	0.00000000	0.00000000
0.00000000	0.000000000	0.00000000	0.00000000	0.00000000	0.00000000	0.00000000	0.00000000
0.00029412	0.000294118	0.00000000	0.00000000	0.01388889	0.00000000	0.00075758	0.00000000
0.00029412	0.000294118	0.00000000	0.00000000	0.00694444	0.00000000	0.00075758	0.00000000
0.00029412	0.000294118	0.00000000	0.00000000	0.00462963	0.00000000	0.00075758	0.00000000
0.00058824	0.001470588	0.00000000	0.00000000	0.00694444	0.00000000	0.00151515	0.01041667
0.00088235	0.001764706	0.00000000	0.00075758	0.00555556	0.00178571	0.00151515	0.00833333
0.00352941	0.001764706	0.00297619	0.00303030	0.01157407	0.00148810	0.00151515	0.00694444
0.00352941	0.002352941	0.00255102	0.00303030	0.00992063	0.00127551	0.00227273	0.00595238
0.00441176	0.002941176	0.00334821	0.00378788	0.00868056	0.00223214	0.00227273	0.00520833
0.00500000	0.002941176	0.00297619	0.00454545	0.00925926	0.00198413	0.00227273	0.00462963
0.00558824	0.003235294	0.00267857	0.00530303	0.00972222	0.00178571	0.00227273	0.00555556
0.00529412	0.003823529	0.00267857	0.00530303	0.00833333	0.00178571	0.00227273	0.00694444
0.00529412	0.004117647	0.00267857	0.00530303	0.00833333	0.00178571	0.00227273	0.00694444
0.00529412	0.004117647	0.00267857	0.00530303	0.00833333	0.00178571	0.00227273	0.00694444
0.00500000	0.002941176	0.00267857	0.00530303	0.00694444	0.00178571	0.00151515	0.00277778
0.00470588	0.002647059	0.00267857	0.00454545	0.00694444	0.00089286	0.00151515	0.00277778
0.00411765	0.002647059	0.00089286	0.00378788	0.00833333	0.00089286	0.00151515	0.00277778
0.00441176	0.002352941	0.00178571	0.00378788	0.00833333	0.00089286	0.00075758	0.00277778
0.00352941	0.001764706	0.00089286	0.00303030	0.00925926	0.00000000	0.00075758	0.00308642
0.00294118	0.001764706	0.00089286	0.00227273	0.00868056	0.00000000	0.00075758	0.00347222
0.00235294	0.001470588	0.00089286	0.00151515	0.00694444	0.00000000	0.00075758	0.00173611
0.00235294	0.000588235	0.00089286	0.00151515	0.00694444	0.00000000	0.00000000	0.00000000
0.00235294	0.000294118	0.00089286	0.00151515	0.00694444	0.00000000	0.00000000	0.00000000
0.00235294	0.001176471	0.00089286	0.00151515	0.00694444	0.00000000	0.00151515	0.00173611
0.00235294	0.001176471	0.00089286	0.00151515	0.00694444	0.00000000	0.00151515	0.00173611
0.00235294	0.001176471	0.00089286	0.00151515	0.00694444	0.00000000	0.00151515	0.00173611
0.00058824	0.001470588	0.00089286	0.00075758	0.00000000	0.00000000	0.00227273	0.00173611
0.00088235	0.001176471	0.00000000	0.00151515	0.00173611	0.00000000	0.00227273	0.00173611
0.00088235	0.001764706	0.00000000	0.00151515	0.00154321	0.00000000	0.00378788	0.00154321
0.00117647	0.002058824	0.00000000	0.00227273	0.00138889	0.00000000	0.00378788	0.00277778
0.00147059	0.002941176	0.00000000	0.00227273	0.00277778	0.00178571	0.00454545	0.00277778
0.00147059	0.004117647	0.00000000	0.00227273	0.00277778	0.00267857	0.00530303	0.00555556
0.00147059	0.004411765	0.00000000	0.00227273	0.00277778	0.00267857	0.00530303	0.00555556
0.00147059	0.003529412	0.00000000	0.00227273	0.00277778	0.00267857	0.00378788	0.00416667
0.00176471	0.004117647	0.00089286	0.00227273	0.00277778	0.00357143	0.00378788	0.00555556
0.00176471	0.004117647	0.00089286	0.00227273	0.00277778	0.00357143	0.00378788	0.00555556
0.00147059	0.004411765	0.00089286	0.00151515	0.00277778	0.00357143	0.00303030	0.00833333
0.00117647	0.004705882	0.00089286	0.00151515	0.00138889	0.00357143	0.00378788	0.00833333
0.00147059	0.004117647	0.00089286	0.00227273	0.00138889	0.00357143	0.00227273	0.00833333
0.00117647	0.004411765	0.00089286	0.00151515	0.00138889	0.00357143	0.00227273	0.00833333
0.00088235	0.004705882	0.00089286	0.00151515	0.00000000	0.00178571	0.00303030	0.00972222
0.00088235	0.003823529	0.00089286	0.00151515	0.00000000	0.00089286	0.00303030	0.00694444
0.00088235	0.004117647	0.00089286	0.00151515	0.00000000	0.00089286	0.00303030	0.00972222
0.00088235	0.004117647	0.00089286	0.00151515	0.00000000	0.00089286	0.00303030	0.00972222
0.00058824	0.003823529	0.00000000	0.00151515	0.00000000	0.00000000	0.00378788	0.00833333
0.00058824	0.004117647	0.00000000	0.00151515	0.00000000	0.00000000	0.00454545	0.00833333
0.00058824	0.004117647	0.00000000	0.00151515	0.00000000	0.00000000	0.00606061	0.00555556
0.00029412	0.004117647	0.00000000	0.00075758	0.00000000	0.00089286	0.00530303	0.00555556
0.00000000	0.004117647	0.00000000	0.00000000	0.00000000	0.00089286	0.00530303	0.00555556
0.00058824	0.004705882	0.00000000	0.00151515	0.00000000	0.00089286	0.00757576	0.00555556
0.00058824	0.003529412	0.00000000	0.00151515	0.00000000	0.00089286	0.00606061	0.00416667
0.00088235	0.003529412	0.00000000	0.00151515	0.00000000	0.00178571	0.00530303	0.00416667
0.00088235	0.004411765	0.00000000	0.00151515	0.00000000	0.00267857	0.00681818	0.00416667
0.00088235	0.005000000	0.00000000	0.00151515	0.00000000	0.00267857	0.00833333	0.00416667
0.00117647	0.005882353	0.00000000	0.00151515	0.00000000	0.00535714	0.00833333	0.00416667
0.00147059	0.005882353	0.00000000	0.00227273	0.00000000	0.00535714	0.00757576	0.00555556
0.00147059	0.005588235	0.00000000	0.00227273	0.00000000	0.00535714	0.00606061	0.00694444
0.00147059	0.005882353	0.00000000	0.00227273	0.00000000	0.00446429	0.00606061	0.00972222
0.00176471	0.006470588	0.00000000	0.00303030	0.00000000	0.00446429	0.00606061	0.01111111
0.00117647	0.005294118	0.00000000	0.00151515	0.00000000	0.00446429	0.00378788	0.01080247
0.00117647	0.005294118	0.00000000	0.00151515	0.00000000	0.00446429	0.00378788	0.01215278
0.00088235	0.005000000	0.00000000	0.00151515	0.00000000	0.00357143	0.00378788	0.01388889
0.00088235	0.003529412	0.00000000	0.00151515	0.00000000	0.00267857	0.00227273	0.01157407
0.00117647	0.002941176	0.00000000	0.00151515	0.00000000	0.00267857	0.00075758	0.01388889
0.00088235	0.001764706	0.00000000	0.00151515	0.00000000	0.00000000	0.00000000	0.01736111
0.00058824	0.001470588	0.00000000	0.00075758	0.00000000	0.00000000	0.00000000	0.01388889
0.00058824	0.001176471	0.00000000	0.00075758	0.00000000	0.00000000	0.00000000	0.01041667
0.00058824	0.000588235	0.00000000	0.00075758	0.00000000	0.00000000	0.00000000	0.00347222
0.00029412	0.000000000	0.00000000	0.00000000	0.00000000	0.00000000	0.00000000	0.00000000
0.00029412	0.000000000	0.00000000	0.00000000	0.00000000	0.00000000	0.00000000	0.00000000
0.00029412	0.000000000	0.00000000	0.00000000	0.00000000	0.00000000	0.00000000	0.00000000
0.00029412	0.000000000	0.00000000	0.00000000	0.00000000	0.00000000	0.00000000	0.00000000
0.00058824	0.000000000	0.00000000	0.00075758	0.00000000	0.00000000	0.00000000	0.00000000
0.00029412	0.000000000	0.00000000	0.00075758	0.00000000	0.00000000	0.00000000	0.00000000
0.00029412	0.000000000	0.00000000	0.00075758	0.00000000	0.00000000	0.00000000	0.00000000
0.00029412	0.000000000	0.00000000	0.00075758	0.00000000	0.00000000	0.00000000	0.00000000
0.00029412	0.000000000	0.00000000	0.00075758	0.00000000	0.00000000	0.00000000	0.00000000
0.00029412	0.000000000	0.00000000	0.00075758	0.00000000	0.00000000	0.00000000	0.00000000
0.00029412	0.000000000	0.00000000	0.00075758	0.00000000	0.00000000	0.00000000	0.00000000
0.00029412	0.000000000	0.00000000	0.00075758	0.00000000	0.00000000	0.00000000	0.00000000
0.00058824	0.000588235	0.00089286	0.00075758	0.00000000	0.00000000	0.00075758	0.00138889
0.00058824	0.001176471	0.00089286	0.00075758	0.00000000	0.00089286	0.00151515	0.00138889
0.00088235	0.001470588	0.00089286	0.00075758	0.00000000	0.00089286	0.00227273	0.00138889
0.00117647	0.001470588	0.00089286	0.00075758	0.00000000	0.00089286	0.00227273	0.00138889
0.00176471	0.001764706	0.00089286	0.00075758	0.00000000	0.00089286	0.00303030	0.00138889
0.00235294	0.002352941	0.00089286	0.00075758	0.00138889	0.00089286	0.00303030	0.00416667
0.00294118	0.002647059	0.00089286	0.00075758	0.00277778	0.00089286	0.00378788	0.00416667
0.00352941	0.003529412	0.00089286	0.00075758	0.00416667	0.00178571	0.00530303	0.00416667
0.00352941	0.003529412	0.00089286	0.00075758	0.00416667	0.00178571	0.00530303	0.00416667
0.00382353	0.003529412	0.00089286	0.00075758	0.00416667	0.00178571	0.00530303	0.00416667
0.00352941	0.003235294	0.00000000	0.00075758	0.00416667	0.00178571	0.00530303	0.00277778
0.00352941	0.003235294	0.00000000	0.00075758	0.00416667	0.00267857	0.00454545	0.00277778
0.00352941	0.003823529	0.00000000	0.00000000	0.00694444	0.00357143	0.00530303	0.00277778
0.00323529	0.004117647	0.00000000	0.00000000	0.00694444	0.00357143	0.00530303	0.00416667
0.00264706	0.004411765	0.00000000	0.00000000	0.00694444	0.00446429	0.00530303	0.00416667
0.00235294	0.003823529	0.00000000	0.00000000	0.00694444	0.00446429	0.00530303	0.00138889
0.00176471	0.003529412	0.00000000	0.00000000	0.00555556	0.00446429	0.00454545	0.00138889
0.00117647	0.003823529	0.00000000	0.00000000	0.00416667	0.00446429	0.00378788	0.00277778
0.00117647	0.004411765	0.00000000	0.00000000	0.00416667	0.00446429	0.00378788	0.00555556
0.00147059	0.005588235	0.00089286	0.00075758	0.00416667	0.00446429	0.00606061	0.00694444
0.00147059	0.006176471	0.00089286	0.00075758	0.00416667	0.00535714	0.00530303	0.00833333
0.00147059	0.005882353	0.00089286	0.00075758	0.00416667	0.00357143	0.00530303	0.00833333
0.00176471	0.005882353	0.00089286	0.00151515	0.00277778	0.00357143	0.00454545	0.00972222
0.00205882	0.005588235	0.00089286	0.00151515	0.00416667	0.00357143	0.00454545	0.00833333
0.00264706	0.005000000	0.00089286	0.00151515	0.00694444	0.00267857	0.00378788	0.00833333
0.00323529	0.005882353	0.00089286	0.00227273	0.00694444	0.00267857	0.00606061	0.00833333
0.00323529	0.005882353	0.00089286	0.00227273	0.00694444	0.00267857	0.00606061	0.00833333
0.00352941	0.005000000	0.00089286	0.00227273	0.00694444	0.00267857	0.00530303	0.00694444
0.00382353	0.004411765	0.00089286	0.00227273	0.00833333	0.00267857	0.00530303	0.00416667
0.00352941	0.003823529	0.00000000	0.00227273	0.00833333	0.00446429	0.00303030	0.00277778
0.00352941	0.004117647	0.00000000	0.00227273	0.00833333	0.00446429	0.00454545	0.00277778
0.00352941	0.003823529	0.00000000	0.00227273	0.00833333	0.00446429	0.00454545	0.00277778
0.00294118	0.003823529	0.00000000	0.00151515	0.00833333	0.00446429	0.00530303	0.00138889
0.00352941	0.003823529	0.00089286	0.00227273	0.00833333	0.00446429	0.00530303	0.00138889
0.00382353	0.003823529	0.00089286	0.00378788	0.00694444	0.00446429	0.00530303	0.00138889
0.00323529	0.002941176	0.00089286	0.00378788	0.00555556	0.00446429	0.00303030	0.00138889
0.00352941	0.003235294	0.00089286	0.00454545	0.00555556	0.00535714	0.00303030	0.00138889
0.00323529	0.003529412	0.00089286	0.00454545	0.00555556	0.00535714	0.00378788	0.00138889
0.00352941	0.004705882	0.00089286	0.00530303	0.00555556	0.00714286	0.00378788	0.00277778
0.00323529	0.005000000	0.00089286	0.00454545	0.00555556	0.00625000	0.00530303	0.00277778
0.00352941	0.004117647	0.00178571	0.00454545	0.00555556	0.00535714	0.00378788	0.00277778
0.00382353	0.004117647	0.00178571	0.00530303	0.00555556	0.00535714	0.00378788	0.00277778
0.00382353	0.003823529	0.00178571	0.00530303	0.00416667	0.00535714	0.00227273	0.00277778
0.00294118	0.005000000	0.00089286	0.00454545	0.00277778	0.00803571	0.00303030	0.00277778
0.00205882	0.005294118	0.00089286	0.00303030	0.00138889	0.00892857	0.00303030	0.00277778
0.00176471	0.005882353	0.00089286	0.00227273	0.00138889	0.00892857	0.00303030	0.00555556
0.00176471	0.005588235	0.00178571	0.00151515	0.00138889	0.00803571	0.00303030	0.00555556
0.00205882	0.005588235	0.00178571	0.00151515	0.00277778	0.00892857	0.00227273	0.00555556
0.00205882	0.004705882	0.00178571	0.00075758	0.00416667	0.00803571	0.00227273	0.00416667
0.00205882	0.004705882	0.00178571	0.00075758	0.00416667	0.00714286	0.00303030	0.00416667
0.00176471	0.004411765	0.00089286	0.00075758	0.00416667	0.00714286	0.00303030	0.00277778
0.00147059	0.005000000	0.00089286	0.00000000	0.00416667	0.00803571	0.00378788	0.00277778
0.00117647	0.005000000	0.00089286	0.00000000	0.00416667	0.00714286	0.00454545	0.00416667
0.00147059	0.005294118	0.00089286	0.00000000	0.00555556	0.00446429	0.00757576	0.00416667
0.00147059	0.005294118	0.00089286	0.00000000	0.00555556	0.00357143	0.00757576	0.00555556
0.00147059	0.004705882	0.00089286	0.00000000	0.00555556	0.00357143	0.00757576	0.00277778
0.00147059	0.005294118	0.00089286	0.00000000	0.00555556	0.00357143	0.00833333	0.00277778
0.00117647	0.005000000	0.00089286	0.00000000	0.00416667	0.00178571	0.00909091	0.00277778
0.00058824	0.004705882	0.00089286	0.00000000	0.00138889	0.00089286	0.00909091	0.00277778
0.00058824	0.004117647	0.00089286	0.00000000	0.00138889	0.00178571	0.00681818	0.00277778
0.00058824	0.004117647	0.00089286	0.00000000	0.00138889	0.00178571	0.00681818	0.00277778
0.00058824	0.003823529	0.00089286	0.00000000	0.00138889	0.00089286	0.00681818	0.00277778
0.00058824	0.003529412	0.00089286	0.00000000	0.00138889	0.00089286	0.00681818	0.00138889
0.00029412	0.002058824	0.00089286	0.00000000	0.00000000	0.00089286	0.00303030	0.00138889
0.00029412	0.001764706	0.00089286	0.00000000	0.00000000	0.00089286	0.00303030	0.00000000
0.00029412	0.001764706	0.00089286	0.00000000	0.00000000	0.00089286	0.00303030	0.00000000
0.00000000	0.001176471	0.00000000	0.00000000	0.00000000	0.00089286	0.00227273	0.00000000
0.00000000	0.000882353	0.00000000	0.00000000	0.00000000	0.00089286	0.00151515	0.00000000
0.00000000	0.000882353	0.00000000	0.00000000	0.00000000	0.00089286	0.00151515	0.00000000
0.00000000	0.000588235	0.00000000	0.00000000	0.00000000	0.00000000	0.00151515	0.00000000
0.00000000	0.000588235	0.00000000	0.00000000	0.00000000	0.00000000	0.00151515	0.00000000
0.00000000	0.000326797	0.00000000	0.00000000	0.00000000	0.00000000	0.00075758	0.00000000
0.00000000	0.000000000	0.00000000	0.00000000	0.00000000	0.00000000	0.00000000	0.00000000
0.00000000	0.000000000	0.00000000	0.00000000	0.00000000	0.00000000	0.00000000	0.00000000
0.00000000	0.000000000	0.00000000	0.00000000	0.00000000	0.00000000	0.00000000	0.00000000
0.00000000	0.000000000	0.00000000	0.00000000	0.00000000	0.00000000	0.00000000	0.00000000
0.00000000	0.000000000	0.00000000	0.00000000	0.00000000	0.00000000	0.00000000	0.00000000
0.00147059	0.002205882	0.00000000	0.00075758	0.01388889	0.00000000	0.00075758	0.02777778
0.00147059	0.004411765	0.00000000	0.00075758	0.00694444	0.00000000	0.00227273	0.02083333
0.00367647	0.005882353	0.00000000	0.00151515	0.00925926	0.00000000	0.00303030	0.01388889
0.00367647	0.005882353	0.00000000	0.00151515	0.00694444	0.00000000	0.00303030	0.01041667
0.00352941	0.004705882	0.00178571	0.00151515	0.00555556	0.00000000	0.00303030	0.00833333
0.00294118	0.004411765	0.00148810	0.00151515	0.00462963	0.00000000	0.00303030	0.00925926
0.00378151	0.004201681	0.00127551	0.00151515	0.00793651	0.00127551	0.00303030	0.00793651
0.00367647	0.004411765	0.00111607	0.00151515	0.00694444	0.00223214	0.00378788	0.00694444
0.00326797	0.004248366	0.00099206	0.00151515	0.00617284	0.00198413	0.00378788	0.00771605
0.00323529	0.005000000	0.00178571	0.00151515	0.00555556	0.00267857	0.00454545	0.00833333
0.00264706	0.004117647	0.00178571	0.00075758	0.00416667	0.00267857	0.00378788	0.00555556
0.00294118	0.003529412	0.00178571	0.00075758	0.00555556	0.00357143	0.00227273	0.00416667
0.00205882	0.002941176	0.00178571	0.00000000	0.00416667	0.00357143	0.00151515	0.00416667
0.00205882	0.002941176	0.00178571	0.00000000	0.00416667	0.00357143	0.00151515	0.00416667
0.00176471	0.003235294	0.00089286	0.00000000	0.00416667	0.00357143	0.00227273	0.00416667
0.00205882	0.003529412	0.00089286	0.00000000	0.00555556	0.00446429	0.00303030	0.00277778
0.00117647	0.003529412	0.00089286	0.00000000	0.00277778	0.00357143	0.00378788	0.00277778
0.00088235	0.003529412	0.00089286	0.00000000	0.00277778	0.00267857	0.00454545	0.00277778
0.00088235	0.003235294	0.00089286	0.00000000	0.00277778	0.00267857	0.00454545	0.00138889
0.00088235	0.002352941	0.00000000	0.00075758	0.00277778	0.00267857	0.00378788	0.00000000
0.00088235	0.002352941	0.00000000	0.00075758	0.00277778	0.00267857	0.00378788	0.00000000
0.00058824	0.005000000	0.00000000	0.00075758	0.00138889	0.00357143	0.00606061	0.00277778
0.00058824	0.005000000	0.00000000	0.00075758	0.00138889	0.00357143	0.00606061	0.00277778
0.00088235	0.005588235	0.00000000	0.00075758	0.00277778	0.00357143	0.00606061	0.00555556
0.00088235	0.005294118	0.00000000	0.00075758	0.00277778	0.00357143	0.00530303	0.00555556
0.00058824	0.005294118	0.00000000	0.00075758	0.00138889	0.00267857	0.00530303	0.00694444
0.00058824	0.005000000	0.00000000	0.00075758	0.00154321	0.00267857	0.00454545	0.00771605
0.00058824	0.004411765	0.00000000	0.00075758	0.00173611	0.00267857	0.00303030	0.00868056
0.00058824	0.005000000	0.00000000	0.00075758	0.00173611	0.00357143	0.00378788	0.00868056
0.00029412	0.005294118	0.00000000	0.00000000	0.00173611	0.00267857	0.00530303	0.00868056
0.00029412	0.005588235	0.00000000	0.00000000	0.00173611	0.00267857	0.00530303	0.00868056
0.00147059	0.002941176	0.00178571	0.00000000	0.00347222	0.00089286	0.00378788	0.00520833
0.00147059	0.003235294	0.00178571	0.00000000	0.00347222	0.00089286	0.00454545	0.00520833
0.00264706	0.002941176	0.00267857	0.00075758	0.00694444	0.00089286	0.00530303	0.00173611
0.00264706	0.003823529	0.00267857	0.00075758	0.00694444	0.00178571	0.00606061	0.00347222
0.00264706	0.004411765	0.00267857	0.00075758	0.00694444	0.00267857	0.00681818	0.00347222
0.00323529	0.005294118	0.00267857	0.00151515	0.00617284	0.00357143	0.00833333	0.00308642
0.00352941	0.005294118	0.00267857	0.00227273	0.00555556	0.00357143	0.00833333	0.00277778
0.00352941	0.004705882	0.00267857	0.00227273	0.00617284	0.00267857	0.00757576	0.00308642
0.00441176	0.005000000	0.00267857	0.00303030	0.00925926	0.00267857	0.00681818	0.00462963
0.00441176	0.005294118	0.00267857	0.00303030	0.00925926	0.00267857	0.00757576	0.00617284
0.00382353	0.005000000	0.00089286	0.00303030	0.01080247	0.00267857	0.00681818	0.00617284
0.00411765	0.005588235	0.00089286	0.00303030	0.01234568	0.00267857	0.00681818	0.00925926
0.00264706	0.006470588	0.00000000	0.00227273	0.00771605	0.00446429	0.00606061	0.01080247
0.00264706	0.005588235	0.00000000	0.00227273	0.00868056	0.00396825	0.00530303	0.01041667
0.00264706	0.004411765	0.00000000	0.00227273	0.00992063	0.00334821	0.00378788	0.00992063
0.00205882	0.003529412	0.00000000	0.00151515	0.01157407	0.00255102	0.00227273	0.01157407
0.00176471	0.003529412	0.00000000	0.00075758	0.01388889	0.00297619	0.00227273	0.01388889
0.00176471	0.003529412	0.00000000	0.00075758	0.01388889	0.00357143	0.00227273	0.01388889
0.00088235	0.002647059	0.00000000	0.00000000	0.01041667	0.00446429	0.00151515	0.01388889
0.00088235	0.002058824	0.00000000	0.00000000	0.01388889	0.00595238	0.00075758	0.01388889
0.00029412	0.002058824	0.00000000	0.00000000	0.00694444	0.00892857	0.00075758	0.02083333
0.00000000	0.001176471	0.00000000	0.00000000	0.00000000	0.01785714	0.00000000	0.01388889
0.00000000	0.000000000	0.00000000	0.00000000	0.00000000	0.00000000	0.00000000	0.00000000
0.00000000	0.000000000	0.00000000	0.00000000	0.00000000	0.00000000	0.00000000	0.00000000
0.00000000	0.000000000	0.00000000	0.00000000	0.00000000	0.00000000	0.00000000	0.00000000
0.00000000	0.000000000	0.00000000	0.00000000	0.00000000	0.00000000	0.00000000	0.00000000
0.00000000	0.000000000	0.00000000	0.00000000	0.00000000	0.00000000	0.00000000	0.00000000
0.00000000	0.000000000	0.00000000	0.00000000	0.00000000	0.00000000	0.00000000	0.00000000
0.00058824	0.000882353	0.00892857	0.00075758	0.00000000	0.00892857	0.00000000	0.01388889
0.00058824	0.001470588	0.00446429	0.00075758	0.00000000	0.00446429	0.00000000	0.02083333
0.00088235	0.002058824	0.00297619	0.00075758	0.00000000	0.00297619	0.00000000	0.01851852
0.00088235	0.002058824	0.00297619	0.00075758	0.00000000	0.00297619	0.00000000	0.01388889
0.00147059	0.002058824	0.00446429	0.00075758	0.00277778	0.00223214	0.00000000	0.01111111
0.00147059	0.002647059	0.00357143	0.00075758	0.00231481	0.00357143	0.00075758	0.00925926
0.00176471	0.002647059	0.00297619	0.00075758	0.00198413	0.00297619	0.00075758	0.00793651
0.00176471	0.002941176	0.00255102	0.00075758	0.00173611	0.00255102	0.00151515	0.00694444
0.00176471	0.003823529	0.00223214	0.00075758	0.00154321	0.00334821	0.00303030	0.00617284
0.00176471	0.003823529	0.00198413	0.00075758	0.00138889	0.00297619	0.00303030	0.00555556
0.00117647	0.003823529	0.00099206	0.00000000	0.00138889	0.00297619	0.00303030	0.00694444
0.00117647	0.003235294	0.00099206	0.00000000	0.00138889	0.00297619	0.00303030	0.00416667
0.00117647	0.003529412	0.00099206	0.00000000	0.00277778	0.00297619	0.00303030	0.00416667
0.00117647	0.003823529	0.00089286	0.00000000	0.00277778	0.00267857	0.00378788	0.00416667
0.00088235	0.003823529	0.00000000	0.00000000	0.00138889	0.00267857	0.00378788	0.00416667
0.00117647	0.004411765	0.00089286	0.00000000	0.00138889	0.00178571	0.00530303	0.00555556
0.00117647	0.004705882	0.00089286	0.00075758	0.00138889	0.00267857	0.00530303	0.00555556
0.00147059	0.004705882	0.00089286	0.00151515	0.00138889	0.00267857	0.00530303	0.00555556
0.00147059	0.003823529	0.00089286	0.00151515	0.00138889	0.00178571	0.00378788	0.00555556
0.00147059	0.005000000	0.00089286	0.00151515	0.00138889	0.00267857	0.00454545	0.00694444
0.00176471	0.004411765	0.00089286	0.00227273	0.00138889	0.00178571	0.00530303	0.00416667
0.00176471	0.005000000	0.00089286	0.00227273	0.00138889	0.00178571	0.00530303	0.00416667
0.00176471	0.004411765	0.00089286	0.00227273	0.00138889	0.00178571	0.00606061	0.00277778
0.00176471	0.004411765	0.00089286	0.00227273	0.00138889	0.00178571	0.00606061	0.00277778
0.00147059	0.004411765	0.00089286	0.00227273	0.00138889	0.00178571	0.00606061	0.00277778
0.00117647	0.003235294	0.00000000	0.00227273	0.00138889	0.00178571	0.00378788	0.00138889
0.00117647	0.003235294	0.00089286	0.00151515	0.00138889	0.00178571	0.00378788	0.00138889
0.00147059	0.003235294	0.00089286	0.00075758	0.00416667	0.00178571	0.00378788	0.00138889
0.00147059	0.003529412	0.00089286	0.00075758	0.00416667	0.00178571	0.00454545	0.00138889
0.00147059	0.003235294	0.00089286	0.00075758	0.00416667	0.00178571	0.00454545	0.00138889
0.00117647	0.002941176	0.00089286	0.00000000	0.00416667	0.00178571	0.00378788	0.00138889
0.00117647	0.002647059	0.00089286	0.00000000	0.00416667	0.00178571	0.00378788	0.00138889
0.00088235	0.002647059	0.00089286	0.00000000	0.00277778	0.00178571	0.00378788	0.00138889
0.00117647	0.002352941	0.00089286	0.00075758	0.00277778	0.00178571	0.00303030	0.00138889
0.00117647	0.003235294	0.00089286	0.00075758	0.00277778	0.00178571	0.00454545	0.00277778
0.00117647	0.003235294	0.00089286	0.00075758	0.00277778	0.00178571	0.00454545	0.00277778
0.00117647	0.003529412	0.00000000	0.00151515	0.00277778	0.00178571	0.00454545	0.00416667
0.00058824	0.003529412	0.00000000	0.00151515	0.00000000	0.00267857	0.00378788	0.00416667
0.00058824	0.003235294	0.00000000	0.00151515	0.00000000	0.00267857	0.00303030	0.00416667
0.00117647	0.003529412	0.00000000	0.00151515	0.00277778	0.00178571	0.00378788	0.00416667
0.00147059	0.004117647	0.00000000	0.00227273	0.00277778	0.00178571	0.00454545	0.00416667
0.00147059	0.003823529	0.00000000	0.00227273	0.00308642	0.00178571	0.00454545	0.00462963
0.00205882	0.004117647	0.00000000	0.00303030	0.00308642	0.00178571	0.00454545	0.00462963
0.00176471	0.004411765	0.00000000	0.00227273	0.00308642	0.00178571	0.00454545	0.00617284
0.00235294	0.003823529	0.00000000	0.00303030	0.00462963	0.00178571	0.00303030	0.00462963
0.00235294	0.003823529	0.00000000	0.00303030	0.00462963	0.00178571	0.00303030	0.00462963
0.00235294	0.003235294	0.00000000	0.00227273	0.00617284	0.00089286	0.00303030	0.00308642
0.00352941	0.003235294	0.00000000	0.00378788	0.00925926	0.00000000	0.00378788	0.00308642
0.00382353	0.003529412	0.00089286	0.00378788	0.00925926	0.00000000	0.00378788	0.00462963
0.00382353	0.002941176	0.00089286	0.00454545	0.00771605	0.00089286	0.00303030	0.00308642
0.00382353	0.002352941	0.00089286	0.00378788	0.00925926	0.00089286	0.00227273	0.00308642
0.00382353	0.002647059	0.00089286	0.00378788	0.00833333	0.00089286	0.00227273	0.00416667
0.00382353	0.002352941	0.00089286	0.00303030	0.00972222	0.00089286	0.00151515	0.00416667
0.00500000	0.002941176	0.00089286	0.00454545	0.01250000	0.00089286	0.00378788	0.00277778
0.00558824	0.003823529	0.00089286	0.00530303	0.01388889	0.00089286	0.00606061	0.00416667
0.00558824	0.003823529	0.00089286	0.00530303	0.01388889	0.00089286	0.00606061	0.00416667
0.00617647	0.004117647	0.00089286	0.00530303	0.01527778	0.00178571	0.00606061	0.00416667
0.00500000	0.004117647	0.00089286	0.00378788	0.01250000	0.00178571	0.00606061	0.00416667
0.00500000	0.003823529	0.00089286	0.00378788	0.01250000	0.00178571	0.00606061	0.00277778
0.00500000	0.004411765	0.00089286	0.00378788	0.01250000	0.00178571	0.00681818	0.00277778
0.00470588	0.005000000	0.00089286	0.00378788	0.01111111	0.00178571	0.00757576	0.00416667
0.00500000	0.005294118	0.00178571	0.00378788	0.01111111	0.00178571	0.00833333	0.00416667
0.00441176	0.005882353	0.00178571	0.00378788	0.00972222	0.00178571	0.01060606	0.00416667
0.00352941	0.005000000	0.00178571	0.00303030	0.00694444	0.00178571	0.00833333	0.00416667
0.00352941	0.004411765	0.00357143	0.00303030	0.00416667	0.00267857	0.00681818	0.00277778
0.00382353	0.004705882	0.00357143	0.00303030	0.00555556	0.00267857	0.00681818	0.00277778
0.00323529	0.004705882	0.00446429	0.00303030	0.00277778	0.00178571	0.00681818	0.00416667
0.00323529	0.004705882	0.00446429	0.00303030	0.00277778	0.00178571	0.00681818	0.00416667
0.00294118	0.004705882	0.00357143	0.00303030	0.00277778	0.00178571	0.00681818	0.00416667
0.00264706	0.003823529	0.00446429	0.00227273	0.00138889	0.00089286	0.00530303	0.00416667
0.00294118	0.003529412	0.00446429	0.00227273	0.00277778	0.00089286	0.00530303	0.00277778
0.00294118	0.002941176	0.00357143	0.00227273	0.00416667	0.00089286	0.00454545	0.00138889
0.00294118	0.002352941	0.00357143	0.00227273	0.00416667	0.00178571	0.00227273	0.00138889
0.00264706	0.002647059	0.00357143	0.00151515	0.00416667	0.00178571	0.00303030	0.00138889
0.00147059	0.002941176	0.00178571	0.00000000	0.00416667	0.00178571	0.00303030	0.00277778
0.00117647	0.004117647	0.00178571	0.00000000	0.00277778	0.00178571	0.00378788	0.00833333
0.00088235	0.003823529	0.00089286	0.00000000	0.00277778	0.00178571	0.00378788	0.00694444
0.00205882	0.004411765	0.00178571	0.00075758	0.00416667	0.00267857	0.00378788	0.00833333
0.00235294	0.004705882	0.00178571	0.00151515	0.00416667	0.00267857	0.00378788	0.00972222
0.00352941	0.004705882	0.00089286	0.00303030	0.00555556	0.00267857	0.00454545	0.00972222
0.00323529	0.005588235	0.00089286	0.00303030	0.00416667	0.00535714	0.00454545	0.00972222
0.00382353	0.006176471	0.00089286	0.00378788	0.00416667	0.00714286	0.00454545	0.00972222
0.00424837	0.006535948	0.00099206	0.00378788	0.00462963	0.00694444	0.00454545	0.01080247
0.00477941	0.006985294	0.00111607	0.00378788	0.00520833	0.00781250	0.00378788	0.01215278
0.00477941	0.005882353	0.00111607	0.00378788	0.00520833	0.00669643	0.00303030	0.01041667
0.00551471	0.004411765	0.00223214	0.00378788	0.00694444	0.00669643	0.00303030	0.00347222
0.00588235	0.004779412	0.00223214	0.00378788	0.00868056	0.00669643	0.00303030	0.00520833
0.00441176	0.004044118	0.00111607	0.00303030	0.00694444	0.00558036	0.00303030	0.00347222
0.00404412	0.003676471	0.00111607	0.00227273	0.00694444	0.00558036	0.00303030	0.00173611
0.00257353	0.004411765	0.00111607	0.00075758	0.00694444	0.00558036	0.00303030	0.00347222
0.00294118	0.003676471	0.00223214	0.00075758	0.00694444	0.00223214	0.00227273	0.00347222
0.00220588	0.004044118	0.00223214	0.00000000	0.00520833	0.00223214	0.00303030	0.00347222
0.00196078	0.003921569	0.00198413	0.00000000	0.00462963	0.00198413	0.00378788	0.00308642
0.00235294	0.003823529	0.00267857	0.00075758	0.00416667	0.00178571	0.00454545	0.00277778
0.00235294	0.004117647	0.00267857	0.00075758	0.00416667	0.00178571	0.00454545	0.00416667
0.00205882	0.004117647	0.00178571	0.00075758	0.00416667	0.00178571	0.00454545	0.00416667
0.00176471	0.004117647	0.00178571	0.00075758	0.00277778	0.00178571	0.00530303	0.00277778
0.00176471	0.003823529	0.00178571	0.00075758	0.00277778	0.00178571	0.00454545	0.00277778
0.00235294	0.004705882	0.00178571	0.00227273	0.00277778	0.00357143	0.00454545	0.00416667
0.00264706	0.004117647	0.00178571	0.00303030	0.00138889	0.00357143	0.00378788	0.00416667
0.00235294	0.003529412	0.00089286	0.00303030	0.00138889	0.00357143	0.00378788	0.00416667
0.00264706	0.003529412	0.00178571	0.00303030	0.00277778	0.00267857	0.00378788	0.00416667
0.00294118	0.003235294	0.00178571	0.00303030	0.00277778	0.00267857	0.00303030	0.00416667
0.00264706	0.002941176	0.00089286	0.00303030	0.00277778	0.00267857	0.00227273	0.00416667
0.00294118	0.003823529	0.00089286	0.00303030	0.00277778	0.00267857	0.00303030	0.00555556
0.00264706	0.003529412	0.00089286	0.00303030	0.00138889	0.00267857	0.00227273	0.00555556
0.00264706	0.004117647	0.00089286	0.00303030	0.00138889	0.00446429	0.00227273	0.00555556
0.00294118	0.004705882	0.00178571	0.00303030	0.00138889	0.00625000	0.00227273	0.00555556
0.00235294	0.004705882	0.00178571	0.00151515	0.00138889	0.00535714	0.00227273	0.00694444
0.00176471	0.004411765	0.00178571	0.00075758	0.00138889	0.00535714	0.00227273	0.00555556
0.00176471	0.004411765	0.00178571	0.00075758	0.00138889	0.00535714	0.00227273	0.00555556
0.00205882	0.003823529	0.00089286	0.00151515	0.00277778	0.00535714	0.00151515	0.00555556
0.00176471	0.003823529	0.00089286	0.00151515	0.00277778	0.00535714	0.00151515	0.00555556
0.00235294	0.004705882	0.00089286	0.00075758	0.00694444	0.00535714	0.00227273	0.00833333
0.00205882	0.003823529	0.00089286	0.00075758	0.00694444	0.00535714	0.00227273	0.00555556
0.00235294	0.005588235	0.00089286	0.00151515	0.00694444	0.00535714	0.00530303	0.00694444
0.00264706	0.004705882	0.00089286	0.00151515	0.00833333	0.00357143	0.00454545	0.00694444
0.00264706	0.004411765	0.00000000	0.00151515	0.00972222	0.00178571	0.00530303	0.00694444
0.00323529	0.003823529	0.00000000	0.00151515	0.01250000	0.00089286	0.00530303	0.00416667
0.00323529	0.003823529	0.00000000	0.00151515	0.01388889	0.00099206	0.00530303	0.00462963
0.00323529	0.003823529	0.00000000	0.00151515	0.01388889	0.00099206	0.00530303	0.00462963
0.00323529	0.004117647	0.00000000	0.00303030	0.01080247	0.00000000	0.00530303	0.00771605
0.00411765	0.004705882	0.00099206	0.00378788	0.01234568	0.00099206	0.00530303	0.00925926
0.00359477	0.004248366	0.00111607	0.00378788	0.00868056	0.00111607	0.00454545	0.00694444
0.00404412	0.004411765	0.00127551	0.00378788	0.00992063	0.00127551	0.00378788	0.00793651
0.00420168	0.002521008	0.00148810	0.00303030	0.01157407	0.00148810	0.00075758	0.00694444
0.00441176	0.002941176	0.00178571	0.00303030	0.01111111	0.00178571	0.00075758	0.00833333
0.00470588	0.002941176	0.00223214	0.00303030	0.01041667	0.00223214	0.00000000	0.01041667
0.00441176	0.002941176	0.00297619	0.00303030	0.00462963	0.00297619	0.00000000	0.01388889
0.00588235	0.003921569	0.00297619	0.00303030	0.00462963	0.00297619	0.00000000	0.01388889
0.00882353	0.005882353	0.00446429	0.00303030	0.00694444	0.00446429	0.00000000	0.02083333
0.00882353	0.005882353	0.00892857	0.00075758	0.01388889	0.00892857	0.00000000	0.01388889
0.00000000	0.000000000	0.00000000	0.00000000	0.00000000	0.00000000	0.00000000	0.00000000
0.00000000	0.000000000	0.00000000	0.00000000	0.00000000	0.00000000	0.00000000	0.00000000
0.00000000	0.000000000	0.00000000	0.00000000	0.00000000	0.00000000	0.00000000	0.00000000
0.00000000	0.000000000	0.00000000	0.00000000	0.00000000	0.00000000	0.00000000	0.00000000
0.00000000	0.000000000	0.00000000	0.00000000	0.00000000	0.00000000	0.00000000	0.00000000
0.00000000	0.000000000	0.00000000	0.00000000	0.00000000	0.00000000	0.00000000	0.00000000
0.00000000	0.000000000	0.00000000	0.00000000	0.00000000	0.00000000	0.00000000	0.00000000
0.00000000	0.000000000	0.00000000	0.00000000	0.00000000	0.00000000	0.00000000	0.00000000
0.00000000	0.000000000	0.00000000	0.00000000	0.00000000	0.00000000	0.00000000	0.00000000
0.00000000	0.000000000	0.00000000	0.00000000	0.00000000	0.00000000	0.00000000	0.00000000
0.00000000	0.000000000	0.00000000	0.00000000	0.00000000	0.00000000	0.00000000	0.00000000
0.00000000	0.000000000	0.00000000	0.00000000	0.00000000	0.00000000	0.00000000	0.00000000
0.00000000	0.000000000	0.00000000	0.00000000	0.00000000	0.00000000	0.00000000	0.00000000
0.00000000	0.000000000	0.00000000	0.00000000	0.00000000	0.00000000	0.00000000	0.00000000
0.00000000	0.000000000	0.00000000	0.00000000	0.00000000	0.00000000	0.00000000	0.00000000
0.00000000	0.000000000	0.00000000	0.00000000	0.00000000	0.00000000	0.00000000	0.00000000
0.00000000	0.000000000	0.00000000	0.00000000	0.00000000	0.00000000	0.00000000	0.00000000
0.00000000	0.000000000	0.00000000	0.00000000	0.00000000	0.00000000	0.00000000	0.00000000
0.00000000	0.000000000	0.00000000	0.00000000	0.00000000	0.00000000	0.00000000	0.00000000
0.00000000	0.000000000	0.00000000	0.00000000	0.00000000	0.00000000	0.00000000	0.00000000
0.00000000	0.000000000	0.00000000	0.00000000	0.00000000	0.00000000	0.00000000	0.00000000
0.00000000	0.000000000	0.00000000	0.00000000	0.00000000	0.00000000	0.00000000	0.00000000
0.00000000	0.000000000	0.00000000	0.00000000	0.00000000	0.00000000	0.00000000	0.00000000
0.00000000	0.000000000	0.00000000	0.00000000	0.00000000	0.00000000	0.00000000	0.00000000
0.00000000	0.000000000	0.00000000	0.00000000	0.00000000	0.00000000	0.00000000	0.00000000
0.00000000	0.000000000	0.00000000	0.00000000	0.00000000	0.00000000	0.00000000	0.00000000
0.00000000	0.000000000	0.00000000	0.00000000	0.00000000	0.00000000	0.00000000	0.00000000
0.00000000	0.000000000	0.00000000	0.00000000	0.00000000	0.00000000	0.00000000	0.00000000
0.00000000	0.000000000	0.00000000	0.00000000	0.00000000	0.00000000	0.00000000	0.00000000
0.00000000	0.000000000	0.00000000	0.00000000	0.00000000	0.00000000	0.00000000	0.00000000
0.00000000	0.000000000	0.00000000	0.00000000	0.00000000	0.00000000	0.00000000	0.00000000
0.00000000	0.000000000	0.00000000	0.00000000	0.00000000	0.00000000	0.00000000	0.00000000
0.00000000	0.000000000	0.00000000	0.00000000	0.00000000	0.00000000	0.00000000	0.00000000
0.00000000	0.000000000	0.00000000	0.00000000	0.00000000	0.00000000	0.00000000	0.00000000
0.00000000	0.000000000	0.00000000	0.00000000	0.00000000	0.00000000	0.00000000	0.00000000
0.00000000	0.000000000	0.00000000	0.00000000	0.00000000	0.00000000	0.00000000	0.00000000
0.00000000	0.000000000	0.00000000	0.00000000	0.00000000	0.00000000	0.00000000	0.00000000
0.00000000	0.000000000	0.00000000	0.00000000	0.00000000	0.00000000	0.00000000	0.00000000
0.00000000	0.000000000	0.00000000	0.00000000	0.00000000	0.00000000	0.00000000	0.00000000
0.00000000	0.000000000	0.00000000	0.00000000	0.00000000	0.00000000	0.00000000	0.00000000
0.00000000	0.000000000	0.00000000	0.00000000	0.00000000	0.00000000	0.00000000	0.00000000
0.00000000	0.000000000	0.00000000	0.00000000	0.00000000	0.00000000	0.00000000	0.00000000
0.00000000	0.000000000	0.00000000	0.00000000	0.00000000	0.00000000	0.00000000	0.00000000
0.00000000	0.000000000	0.00000000	0.00000000	0.00000000	0.00000000	0.00000000	0.00000000
0.00588235	0.002941176	0.00892857	0.00075758	0.00000000	0.00000000	0.00075758	0.00000000
0.00294118	0.001470588	0.00892857	0.00075758	0.00000000	0.00000000	0.00075758	0.00000000
0.00294118	0.001960784	0.00446429	0.00075758	0.00694444	0.00446429	0.00075758	0.00000000
0.00441176	0.002205882	0.00595238	0.00075758	0.01388889	0.00297619	0.00075758	0.00000000
0.00588235	0.001764706	0.00446429	0.00151515	0.02083333	0.00223214	0.00075758	0.00000000
0.00539216	0.001470588	0.00357143	0.00227273	0.01666667	0.00178571	0.00075758	0.00000000
0.00546218	0.001680672	0.00446429	0.00303030	0.01388889	0.00148810	0.00075758	0.00231481
0.00514706	0.002941176	0.00382653	0.00378788	0.01190476	0.00255102	0.00151515	0.00595238
0.00457516	0.002614379	0.00334821	0.00378788	0.01041667	0.00223214	0.00151515	0.00520833
0.00411765	0.002352941	0.00297619	0.00378788	0.00925926	0.00198413	0.00151515	0.00462963
0.00352941	0.002058824	0.00198413	0.00303030	0.01041667	0.00198413	0.00075758	0.00520833
0.00352941	0.002058824	0.00178571	0.00303030	0.01041667	0.00178571	0.00075758	0.00520833
0.00323529	0.001764706	0.00178571	0.00303030	0.00992063	0.00089286	0.00075758	0.00595238
0.00323529	0.002352941	0.00089286	0.00454545	0.00793651	0.00178571	0.00151515	0.00793651
0.00235294	0.002941176	0.00089286	0.00454545	0.00198413	0.00267857	0.00151515	0.00992063
0.00264706	0.002941176	0.00089286	0.00378788	0.00595238	0.00267857	0.00151515	0.00992063
0.00205882	0.002647059	0.00000000	0.00303030	0.00595238	0.00297619	0.00151515	0.00793651
0.00205882	0.001470588	0.00000000	0.00303030	0.00595238	0.00198413	0.00075758	0.00396825
0.00205882	0.001764706	0.00000000	0.00303030	0.00595238	0.00297619	0.00075758	0.00396825
0.00235294	0.003235294	0.00099206	0.00303030	0.00595238	0.00297619	0.00151515	0.01190476
0.00264706	0.003235294	0.00099206	0.00303030	0.00694444	0.00297619	0.00151515	0.01041667
0.00264706	0.003235294	0.00099206	0.00303030	0.00617284	0.00297619	0.00151515	0.00925926
0.00264706	0.003235294	0.00099206	0.00303030	0.00555556	0.00297619	0.00151515	0.00833333
0.00176471	0.002352941	0.00099206	0.00151515	0.00462963	0.00198413	0.00075758	0.00771605
0.00147059	0.001764706	0.00099206	0.00075758	0.00520833	0.00099206	0.00075758	0.00694444
0.00088235	0.001764706	0.00099206	0.00075758	0.00198413	0.00099206	0.00075758	0.00793651
0.00088235	0.001764706	0.00089286	0.00075758	0.00231481	0.00089286	0.00075758	0.00925926
0.00176471	0.002058824	0.00089286	0.00151515	0.00694444	0.00089286	0.00151515	0.00925926
0.00382353	0.002352941	0.00089286	0.00378788	0.01157407	0.00089286	0.00227273	0.00925926
0.00352941	0.000882353	0.00000000	0.00378788	0.01157407	0.00089286	0.00151515	0.00000000
0.00352941	0.000882353	0.00000000	0.00378788	0.01157407	0.00089286	0.00151515	0.00000000
0.00352941	0.002058824	0.00000000	0.00378788	0.01157407	0.00089286	0.00227273	0.00462963
0.00352941	0.002058824	0.00000000	0.00378788	0.01388889	0.00099206	0.00227273	0.00555556
0.00352941	0.002352941	0.00000000	0.00378788	0.01157407	0.00099206	0.00227273	0.00694444
0.00352941	0.002352941	0.00000000	0.00378788	0.01157407	0.00099206	0.00227273	0.00694444
0.00352941	0.002352941	0.00000000	0.00378788	0.01157407	0.00099206	0.00227273	0.00694444
0.00382353	0.002647059	0.00000000	0.00378788	0.01190476	0.00099206	0.00303030	0.00595238
0.00264706	0.002352941	0.00000000	0.00227273	0.00925926	0.00111607	0.00227273	0.00694444
0.00058824	0.001764706	0.00000000	0.00000000	0.00555556	0.00000000	0.00151515	0.00833333
0.00058824	0.001764706	0.00000000	0.00000000	0.00694444	0.00000000	0.00151515	0.01041667
0.00029412	0.001764706	0.00000000	0.00000000	0.00462963	0.00000000	0.00151515	0.01388889
0.00058824	0.000882353	0.00178571	0.00000000	0.00462963	0.00000000	0.00075758	0.00462963
0.00117647	0.001470588	0.00148810	0.00151515	0.00347222	0.00000000	0.00151515	0.00694444
0.00235294	0.001764706	0.00148810	0.00227273	0.01388889	0.00148810	0.00227273	0.00347222
0.00235294	0.001764706	0.00148810	0.00227273	0.01111111	0.00148810	0.00227273	0.00277778
0.00264706	0.002941176	0.00148810	0.00227273	0.01157407	0.00446429	0.00227273	0.00231481
0.00294118	0.003235294	0.00148810	0.00303030	0.01157407	0.00595238	0.00227273	0.00231481
0.00411765	0.003529412	0.00127551	0.00530303	0.01190476	0.00510204	0.00303030	0.00198413
0.00411765	0.003823529	0.00111607	0.00530303	0.01041667	0.00446429	0.00303030	0.00347222
0.00441176	0.004117647	0.00198413	0.00530303	0.00925926	0.00496032	0.00303030	0.00308642
0.00441176	0.004411765	0.00178571	0.00530303	0.00833333	0.00446429	0.00303030	0.00416667
0.00411765	0.005000000	0.00089286	0.00530303	0.00833333	0.00446429	0.00454545	0.00555556
0.00411765	0.004411765	0.00267857	0.00378788	0.00833333	0.00446429	0.00378788	0.00416667
0.00323529	0.004411765	0.00357143	0.00303030	0.00416667	0.00357143	0.00454545	0.00416667
0.00323529	0.004411765	0.00357143	0.00303030	0.00416667	0.00357143	0.00454545	0.00416667
0.00294118	0.003529412	0.00357143	0.00303030	0.00277778	0.00178571	0.00454545	0.00555556
0.00235294	0.003823529	0.00357143	0.00227273	0.00138889	0.00089286	0.00454545	0.00694444
0.00176471	0.004705882	0.00446429	0.00075758	0.00000000	0.00178571	0.00454545	0.00833333
0.00176471	0.005882353	0.00446429	0.00075758	0.00000000	0.00178571	0.00530303	0.00972222
0.00147059	0.005588235	0.00396825	0.00075758	0.00000000	0.00099206	0.00530303	0.01080247
0.00176471	0.005882353	0.00496032	0.00075758	0.00000000	0.00297619	0.00530303	0.00925926
0.00205882	0.005294118	0.00496032	0.00151515	0.00000000	0.00297619	0.00378788	0.00925926
0.00147059	0.005588235	0.00297619	0.00151515	0.00000000	0.00297619	0.00378788	0.01080247
0.00147059	0.005588235	0.00198413	0.00227273	0.00000000	0.00297619	0.00227273	0.01234568
0.00147059	0.005882353	0.00198413	0.00227273	0.00000000	0.00297619	0.00227273	0.01388889
0.00176471	0.006470588	0.00297619	0.00227273	0.00000000	0.00396825	0.00378788	0.01234568
0.00205882	0.005588235	0.00396825	0.00227273	0.00000000	0.00396825	0.00303030	0.01080247
0.00176471	0.004411765	0.00396825	0.00151515	0.00000000	0.00297619	0.00227273	0.00925926
0.00176471	0.003235294	0.00396825	0.00151515	0.00000000	0.00297619	0.00151515	0.00771605
0.00235294	0.003529412	0.00357143	0.00227273	0.00000000	0.00267857	0.00227273	0.00694444
0.00294118	0.003529412	0.00446429	0.00303030	0.00000000	0.00178571	0.00227273	0.00833333
0.00264706	0.003235294	0.00446429	0.00227273	0.00000000	0.00178571	0.00227273	0.00771605
0.00264706	0.002941176	0.00446429	0.00227273	0.00000000	0.00178571	0.00227273	0.00694444
0.00235294	0.002352941	0.00446429	0.00151515	0.00000000	0.00178571	0.00227273	0.00595238
0.00235294	0.002058824	0.00446429	0.00151515	0.00000000	0.00178571	0.00227273	0.00462963
0.00205882	0.001176471	0.00357143	0.00151515	0.00000000	0.00089286	0.00075758	0.00555556
0.00176471	0.001176471	0.00267857	0.00151515	0.00000000	0.00089286	0.00075758	0.00555556
0.00176471	0.001764706	0.00178571	0.00227273	0.00000000	0.00089286	0.00227273	0.00555556
0.00264706	0.002352941	0.00178571	0.00303030	0.00277778	0.00178571	0.00303030	0.00555556
0.00205882	0.002352941	0.00178571	0.00227273	0.00277778	0.00267857	0.00227273	0.00555556
0.00117647	0.002647059	0.00000000	0.00151515	0.00277778	0.00267857	0.00303030	0.00277778
0.00117647	0.003235294	0.00000000	0.00151515	0.00231481	0.00357143	0.00378788	0.00231481
0.00147059	0.003529412	0.00000000	0.00227273	0.00198413	0.00357143	0.00454545	0.00198413
0.00147059	0.003823529	0.00000000	0.00227273	0.00173611	0.00357143	0.00454545	0.00347222
0.00176471	0.003823529	0.00089286	0.00227273	0.00154321	0.00357143	0.00454545	0.00308642
0.00176471	0.004705882	0.00089286	0.00227273	0.00138889	0.00357143	0.00606061	0.00416667
0.00176471	0.004705882	0.00089286	0.00227273	0.00138889	0.00357143	0.00606061	0.00416667
0.00147059	0.004117647	0.00089286	0.00151515	0.00138889	0.00357143	0.00454545	0.00416667
0.00058824	0.003235294	0.00089286	0.00075758	0.00000000	0.00267857	0.00378788	0.00277778
0.00088235	0.002941176	0.00089286	0.00075758	0.00138889	0.00178571	0.00378788	0.00277778
0.00117647	0.002352941	0.00089286	0.00075758	0.00277778	0.00089286	0.00303030	0.00416667
0.00117647	0.001764706	0.00089286	0.00075758	0.00277778	0.00000000	0.00227273	0.00416667
0.00088235	0.001470588	0.00089286	0.00000000	0.00277778	0.00000000	0.00151515	0.00416667
0.00088235	0.001176471	0.00089286	0.00000000	0.00277778	0.00000000	0.00151515	0.00277778
0.00058824	0.001176471	0.00000000	0.00000000	0.00308642	0.00000000	0.00151515	0.00308642
0.00058824	0.000294118	0.00000000	0.00000000	0.00347222	0.00000000	0.00000000	0.00173611
0.00117647	0.000294118	0.00000000	0.00075758	0.00520833	0.00000000	0.00000000	0.00173611
0.00176471	0.000588235	0.00000000	0.00075758	0.00868056	0.00000000	0.00075758	0.00173611
0.00264706	0.000882353	0.00111607	0.00075758	0.01041667	0.00111607	0.00075758	0.00173611
0.00235294	0.000882353	0.00111607	0.00075758	0.00868056	0.00111607	0.00075758	0.00173611
0.00205882	0.000588235	0.00127551	0.00075758	0.00793651	0.00127551	0.00075758	0.00000000
0.00205882	0.000882353	0.00127551	0.00075758	0.00793651	0.00127551	0.00151515	0.00000000
0.00205882	0.001470588	0.00127551	0.00075758	0.00793651	0.00127551	0.00151515	0.00198413
0.00228758	0.001633987	0.00148810	0.00075758	0.00925926	0.00148810	0.00151515	0.00231481
0.00228758	0.001633987	0.00127551	0.00075758	0.00793651	0.00127551	0.00151515	0.00198413
0.00228758	0.001960784	0.00111607	0.00075758	0.00694444	0.00111607	0.00227273	0.00173611
0.00163399	0.002287582	0.00111607	0.00000000	0.00520833	0.00111607	0.00303030	0.00173611
0.00098039	0.001960784	0.00111607	0.00000000	0.00173611	0.00111607	0.00227273	0.00173611
0.00032680	0.001633987	0.00000000	0.00000000	0.00173611	0.00000000	0.00227273	0.00173611
0.00032680	0.001633987	0.00000000	0.00000000	0.00173611	0.00000000	0.00227273	0.00173611
0.00065359	0.001633987	0.00000000	0.00075758	0.00154321	0.00000000	0.00227273	0.00154321
0.00065359	0.001633987	0.00000000	0.00075758	0.00154321	0.00099206	0.00151515	0.00154321
0.00098039	0.000980392	0.00000000	0.00075758	0.00308642	0.00099206	0.00151515	0.00000000
0.00176471	0.000882353	0.00000000	0.00227273	0.00416667	0.00089286	0.00151515	0.00000000
0.00176471	0.000882353	0.00000000	0.00227273	0.00416667	0.00089286	0.00151515	0.00000000
0.00176471	0.000588235	0.00000000	0.00227273	0.00416667	0.00089286	0.00075758	0.00000000
0.00176471	0.000588235	0.00000000	0.00227273	0.00416667	0.00089286	0.00075758	0.00000000
0.00235294	0.000588235	0.00000000	0.00227273	0.00555556	0.00089286	0.00075758	0.00000000
0.00294118	0.001176471	0.00178571	0.00227273	0.00555556	0.00089286	0.00075758	0.00277778
0.00294118	0.001470588	0.00178571	0.00227273	0.00555556	0.00089286	0.00075758	0.00416667
0.00323529	0.002352941	0.00267857	0.00151515	0.00555556	0.00178571	0.00227273	0.00416667
0.00323529	0.002058824	0.00267857	0.00151515	0.00617284	0.00089286	0.00227273	0.00462963
0.00294118	0.002058824	0.00267857	0.00151515	0.00462963	0.00089286	0.00227273	0.00462963
0.00205882	0.002941176	0.00267857	0.00000000	0.00308642	0.00357143	0.00227273	0.00462963
0.00205882	0.002941176	0.00267857	0.00000000	0.00347222	0.00357143	0.00227273	0.00520833
0.00205882	0.002941176	0.00267857	0.00000000	0.00396825	0.00357143	0.00227273	0.00595238
0.00205882	0.002647059	0.00267857	0.00000000	0.00462963	0.00357143	0.00151515	0.00694444
0.00147059	0.002647059	0.00267857	0.00000000	0.00277778	0.00357143	0.00151515	0.00833333
0.00088235	0.002352941	0.00089286	0.00000000	0.00000000	0.00357143	0.00151515	0.00555556
0.00088235	0.002058824	0.00099206	0.00000000	0.00000000	0.00396825	0.00151515	0.00347222
0.00029412	0.001176471	0.00000000	0.00000000	0.00000000	0.00334821	0.00000000	0.00462963
0.00029412	0.002058824	0.00000000	0.00000000	0.00000000	0.00446429	0.00151515	0.00347222
0.00032680	0.002287582	0.00000000	0.00000000	0.00000000	0.00510204	0.00151515	0.00462963
0.00032680	0.001307190	0.00000000	0.00000000	0.00000000	0.00127551	0.00151515	0.00462963
0.00032680	0.001633987	0.00000000	0.00000000	0.00000000	0.00127551	0.00151515	0.00694444
0.00065359	0.001633987	0.00000000	0.00000000	0.00000000	0.00127551	0.00151515	0.00555556
0.00130719	0.001633987	0.00127551	0.00000000	0.00231481	0.00127551	0.00151515	0.00462963
0.00163399	0.001960784	0.00127551	0.00000000	0.00396825	0.00255102	0.00151515	0.00396825
0.00163399	0.002941176	0.00127551	0.00075758	0.00396825	0.00255102	0.00303030	0.00198413
0.00163399	0.002941176	0.00127551	0.00075758	0.00347222	0.00255102	0.00303030	0.00173611
0.00163399	0.002941176	0.00127551	0.00075758	0.00308642	0.00255102	0.00303030	0.00154321
0.00163399	0.001960784	0.00148810	0.00075758	0.00308642	0.00148810	0.00151515	0.00154321
0.00147059	0.001764706	0.00148810	0.00075758	0.00277778	0.00148810	0.00151515	0.00138889
0.00147059	0.001764706	0.00178571	0.00075758	0.00277778	0.00178571	0.00151515	0.00138889
0.00147059	0.001470588	0.00223214	0.00075758	0.00277778	0.00223214	0.00151515	0.00000000
0.00117647	0.001470588	0.00297619	0.00075758	0.00277778	0.00297619	0.00151515	0.00000000
0.00058824	0.001470588	0.00000000	0.00075758	0.00138889	0.00446429	0.00151515	0.00000000
0.00029412	0.001176471	0.00000000	0.00075758	0.00000000	0.00000000	0.00151515	0.00000000
0.00000000	0.000000000	0.00000000	0.00000000	0.00000000	0.00000000	0.00000000	0.00000000
0.00000000	0.000000000	0.00000000	0.00000000	0.00000000	0.00000000	0.00000000	0.00000000
0.00000000	0.000000000	0.00000000	0.00000000	0.00000000	0.00000000	0.00000000	0.00000000
0.00000000	0.000000000	0.00000000	0.00000000	0.00000000	0.00000000	0.00000000	0.00000000
0.00000000	0.000000000	0.00000000	0.00000000	0.00000000	0.00000000	0.00000000	0.00000000
0.00000000	0.000000000	0.00000000	0.00000000	0.00000000	0.00000000	0.00000000	0.00000000
0.00000000	0.000000000	0.00000000	0.00000000	0.00000000	0.00000000	0.00000000	0.00000000
0.00000000	0.000000000	0.00000000	0.00000000	0.00000000	0.00000000	0.00000000	0.00000000
0.00000000	0.000000000	0.00000000	0.00000000	0.00000000	0.00000000	0.00000000	0.00000000
0.00000000	0.000000000	0.00000000	0.00000000	0.00000000	0.00000000	0.00000000	0.00000000
0.00058824	0.000294118	0.00000000	0.00075758	0.00138889	0.00892857	0.00000000	0.00000000
0.00088235	0.001176471	0.00446429	0.00075758	0.00138889	0.00446429	0.00075758	0.00138889
0.00088235	0.001176471	0.00297619	0.00075758	0.00138889	0.00297619	0.00075758	0.00138889
0.00088235	0.001470588	0.00223214	0.00075758	0.00138889	0.00223214	0.00075758	0.00277778
0.00088235	0.002058824	0.00178571	0.00075758	0.00138889	0.00357143	0.00151515	0.00277778
0.00088235	0.002352941	0.00148810	0.00075758	0.00138889	0.00297619	0.00227273	0.00277778
0.00088235	0.002647059	0.00127551	0.00075758	0.00138889	0.00255102	0.00227273	0.00277778
0.00088235	0.002647059	0.00111607	0.00075758	0.00138889	0.00223214	0.00227273	0.00277778
0.00117647	0.002647059	0.00099206	0.00075758	0.00277778	0.00198413	0.00227273	0.00277778
0.00147059	0.002647059	0.00089286	0.00151515	0.00277778	0.00178571	0.00227273	0.00277778
0.00088235	0.002352941	0.00089286	0.00075758	0.00138889	0.00089286	0.00227273	0.00277778
0.00205882	0.001470588	0.00000000	0.00227273	0.00416667	0.00089286	0.00151515	0.00138889
0.00228758	0.001633987	0.00000000	0.00227273	0.00462963	0.00099206	0.00151515	0.00154321
0.00257353	0.001470588	0.00000000	0.00227273	0.00520833	0.00111607	0.00151515	0.00000000
0.00294118	0.000840336	0.00000000	0.00227273	0.00595238	0.00000000	0.00075758	0.00000000
0.00343137	0.000490196	0.00000000	0.00227273	0.00694444	0.00000000	0.00000000	0.00000000
0.00411765	0.000000000	0.00000000	0.00227273	0.00833333	0.00000000	0.00000000	0.00000000
0.00514706	0.000000000	0.00000000	0.00227273	0.01041667	0.00000000	0.00000000	0.00000000
0.00588235	0.000000000	0.00000000	0.00227273	0.00925926	0.00000000	0.00000000	0.00000000
0.00735294	0.000000000	0.00000000	0.00151515	0.01388889	0.00000000	0.00000000	0.00000000
0.01470588	0.000000000	0.00000000	0.00151515	0.02777778	0.00000000	0.00000000	0.00000000
0.00000000	0.000000000	0.00000000	0.00000000	0.00000000	0.00000000	0.00000000	0.00000000
0.00000000	0.000000000	0.00000000	0.00000000	0.00000000	0.00000000	0.00000000	0.00000000
0.00000000	0.000000000	0.00000000	0.00000000	0.00000000	0.00000000	0.00000000	0.00000000
0.00000000	0.000000000	0.00000000	0.00000000	0.00000000	0.00000000	0.00000000	0.00000000
0.00000000	0.000000000	0.00000000	0.00000000	0.00000000	0.00000000	0.00000000	0.00000000
0.00000000	0.000000000	0.00000000	0.00000000	0.00000000	0.00000000	0.00000000	0.00000000
0.00000000	0.000000000	0.00000000	0.00000000	0.00000000	0.00000000	0.00000000	0.00000000
0.00000000	0.000000000	0.00000000	0.00000000	0.00000000	0.00000000	0.00000000	0.00000000
0.00000000	0.000000000	0.00000000	0.00000000	0.00000000	0.00000000	0.00000000	0.00000000
0.00000000	0.000000000	0.00000000	0.00000000	0.00000000	0.00000000	0.00000000	0.00000000
0.00000000	0.000000000	0.00000000	0.00000000	0.00000000	0.00000000	0.00000000	0.00000000
0.00000000	0.000000000	0.00000000	0.00000000	0.00000000	0.00000000	0.00000000	0.00000000
0.00000000	0.000000000	0.00000000	0.00000000	0.00000000	0.00000000	0.00000000	0.00000000
0.00000000	0.000000000	0.00000000	0.00000000	0.00000000	0.00000000	0.00000000	0.00000000
0.00000000	0.000000000	0.00000000	0.00000000	0.00000000	0.00000000	0.00000000	0.00000000
0.00000000	0.000000000	0.00000000	0.00000000	0.00000000	0.00000000	0.00000000	0.00000000
0.00000000	0.000000000	0.00000000	0.00000000	0.00000000	0.00000000	0.00000000	0.00000000
0.00000000	0.000000000	0.00000000	0.00000000	0.00000000	0.00000000	0.00000000	0.00000000
0.00000000	0.000000000	0.00000000	0.00000000	0.00000000	0.00000000	0.00000000	0.00000000
0.00000000	0.000000000	0.00000000	0.00000000	0.00000000	0.00000000	0.00000000	0.00000000
0.00000000	0.000000000	0.00000000	0.00000000	0.00000000	0.00000000	0.00000000	0.00000000
0.00000000	0.000000000	0.00000000	0.00000000	0.00000000	0.00000000	0.00000000	0.00000000
0.00000000	0.000000000	0.00000000	0.00000000	0.00000000	0.00000000	0.00000000	0.00000000
0.00000000	0.000000000	0.00000000	0.00000000	0.00000000	0.00000000	0.00000000	0.00000000
0.00000000	0.000000000	0.00000000	0.00000000	0.00000000	0.00000000	0.00000000	0.00000000
0.00000000	0.000000000	0.00000000	0.00000000	0.00000000	0.00000000	0.00000000	0.00000000
0.00000000	0.000000000	0.00000000	0.00000000	0.00000000	0.00000000	0.00000000	0.00000000
0.00000000	0.000000000	0.00000000	0.00000000	0.00000000	0.00000000	0.00000000	0.00000000
0.00000000	0.000000000	0.00000000	0.00000000	0.00000000	0.00000000	0.00000000	0.00000000
0.00000000	0.000000000	0.00000000	0.00000000	0.00000000	0.00000000	0.00000000	0.00000000
0.00000000	0.000000000	0.00000000	0.00000000	0.00000000	0.00000000	0.00000000	0.00000000
0.00000000	0.000000000	0.00000000	0.00000000	0.00000000	0.00000000	0.00000000	0.00000000
0.00000000	0.000000000	0.00000000	0.00000000	0.00000000	0.00000000	0.00000000	0.00000000
0.00000000	0.000000000	0.00000000	0.00000000	0.00000000	0.00000000	0.00000000	0.00000000
0.00000000	0.000000000	0.00000000	0.00000000	0.00000000	0.00000000	0.00000000	0.00000000
0.00000000	0.000000000	0.00000000	0.00000000	0.00000000	0.00000000	0.00000000	0.00000000
0.00000000	0.000000000	0.00000000	0.00000000	0.00000000	0.00000000	0.00000000	0.00000000
0.00294118	0.002941176	0.00000000	0.00000000	0.00000000	0.00000000	0.00000000	0.01388889
0.00147059	0.004411765	0.00000000	0.00000000	0.00000000	0.00446429	0.00075758	0.00694444
0.00196078	0.007843137	0.00000000	0.00000000	0.00462963	0.00595238	0.00303030	0.00462963
0.00808824	0.008088235	0.00000000	0.00227273	0.01736111	0.00892857	0.00303030	0.00347222
0.00764706	0.007058824	0.00000000	0.00303030	0.01666667	0.00714286	0.00378788	0.00277778
0.00637255	0.005882353	0.00000000	0.00303030	0.01666667	0.00714286	0.00378788	0.00277778
0.00546218	0.005042017	0.00000000	0.00303030	0.01666667	0.00714286	0.00378788	0.00277778
0.00661765	0.004779412	0.00000000	0.00454545	0.01851852	0.00595238	0.00454545	0.00231481
0.00653595	0.004575163	0.00000000	0.00454545	0.01984127	0.00510204	0.00530303	0.00198413
0.00676471	0.004705882	0.00000000	0.00454545	0.02256944	0.00446429	0.00681818	0.00173611
0.00705882	0.004705882	0.00000000	0.00454545	0.02604167	0.00446429	0.00757576	0.00000000
0.00735294	0.004705882	0.00000000	0.00454545	0.02777778	0.00446429	0.00757576	0.00000000
0.00735294	0.003529412	0.00000000	0.00454545	0.02777778	0.00334821	0.00530303	0.00173611
0.00529412	0.003235294	0.00000000	0.00227273	0.02430556	0.00111607	0.00530303	0.00520833
0.00470588	0.003235294	0.00000000	0.00151515	0.02256944	0.00111607	0.00454545	0.00694444
0.00470588	0.003235294	0.00000000	0.00151515	0.02006173	0.00099206	0.00454545	0.00617284
0.00470588	0.003235294	0.00000000	0.00151515	0.01805556	0.00089286	0.00454545	0.00555556
0.00323529	0.002941176	0.00000000	0.00000000	0.01527778	0.00089286	0.00378788	0.00555556
0.00264706	0.002647059	0.00000000	0.00000000	0.01250000	0.00089286	0.00303030	0.00555556
0.00205882	0.002058824	0.00089286	0.00000000	0.00833333	0.00089286	0.00151515	0.00555556
0.00163399	0.001960784	0.00099206	0.00000000	0.00617284	0.00099206	0.00075758	0.00617284
0.00130719	0.001307190	0.00099206	0.00000000	0.00462963	0.00000000	0.00000000	0.00617284
0.00098039	0.001633987	0.00099206	0.00000000	0.00308642	0.00099206	0.00000000	0.00617284
0.00032680	0.000980392	0.00111607	0.00000000	0.00000000	0.00111607	0.00000000	0.00347222
0.00032680	0.000653595	0.00127551	0.00000000	0.00000000	0.00127551	0.00000000	0.00198413
0.00098039	0.000980392	0.00127551	0.00075758	0.00198413	0.00127551	0.00075758	0.00198413
0.00110294	0.001102941	0.00148810	0.00075758	0.00231481	0.00148810	0.00075758	0.00231481
0.00126050	0.001260504	0.00178571	0.00075758	0.00277778	0.00178571	0.00075758	0.00277778
0.00126050	0.001680672	0.00178571	0.00075758	0.00277778	0.00357143	0.00075758	0.00277778
0.00084034	0.002100840	0.00000000	0.00075758	0.00277778	0.00357143	0.00151515	0.00277778
0.00110294	0.002573529	0.00000000	0.00151515	0.00231481	0.00446429	0.00151515	0.00462963
0.00183824	0.003308824	0.00000000	0.00227273	0.00231481	0.00446429	0.00227273	0.00694444
0.00183824	0.003308824	0.00000000	0.00227273	0.00231481	0.00446429	0.00227273	0.00694444
0.00294118	0.003676471	0.00127551	0.00378788	0.00198413	0.00510204	0.00227273	0.00595238
0.00294118	0.003676471	0.00127551	0.00378788	0.00198413	0.00510204	0.00227273	0.00595238
0.00257353	0.003676471	0.00127551	0.00378788	0.00000000	0.00510204	0.00227273	0.00595238
0.00261438	0.003267974	0.00111607	0.00454545	0.00000000	0.00446429	0.00227273	0.00520833
0.00235294	0.003823529	0.00099206	0.00454545	0.00000000	0.00396825	0.00227273	0.00771605
0.00323529	0.004705882	0.00099206	0.00530303	0.00308642	0.00396825	0.00378788	0.00771605
0.00352941	0.005000000	0.00099206	0.00530303	0.00462963	0.00396825	0.00303030	0.01080247
0.00323529	0.004411765	0.00099206	0.00454545	0.00462963	0.00297619	0.00303030	0.00925926
0.00294118	0.004248366	0.00111607	0.00378788	0.00520833	0.00334821	0.00227273	0.00868056
0.00330882	0.004044118	0.00127551	0.00378788	0.00595238	0.00255102	0.00227273	0.00793651
0.00252101	0.004201681	0.00000000	0.00227273	0.00694444	0.00148810	0.00227273	0.00925926
0.00294118	0.004901961	0.00000000	0.00227273	0.00694444	0.00148810	0.00227273	0.00925926
0.00294118	0.005294118	0.00000000	0.00151515	0.00833333	0.00178571	0.00151515	0.01111111
0.00294118	0.006617647	0.00000000	0.00075758	0.01041667	0.00223214	0.00151515	0.01388889
0.00392157	0.005882353	0.00000000	0.00075758	0.01388889	0.00297619	0.00151515	0.00925926
0.00147059	0.002941176	0.00000000	0.00000000	0.00694444	0.00000000	0.00000000	0.01388889
0.00000000	0.000000000	0.00000000	0.00000000	0.00000000	0.00000000	0.00000000	0.00000000
0.00000000	0.000000000	0.00000000	0.00000000	0.00000000	0.00000000	0.00000000	0.00000000
0.00000000	0.000000000	0.00000000	0.00000000	0.00000000	0.00000000	0.00000000	0.00000000
0.00000000	0.000000000	0.00000000	0.00000000	0.00000000	0.00000000	0.00000000	0.00000000
0.00000000	0.000000000	0.00000000	0.00000000	0.00000000	0.00000000	0.00000000	0.00000000
0.00000000	0.000000000	0.00000000	0.00000000	0.00000000	0.00000000	0.00000000	0.00000000
0.00000000	0.000000000	0.00000000	0.00000000	0.00000000	0.00000000	0.00000000	0.00000000
0.01176471	0.002941176	0.00892857	0.00151515	0.00000000	0.00000000	0.00075758	0.00000000
0.00735294	0.002941176	0.00446429	0.00151515	0.00694444	0.00000000	0.00151515	0.00000000
0.01666667	0.001960784	0.02083333	0.00454545	0.00925926	0.00000000	0.00151515	0.00000000
0.01323529	0.001470588	0.01785714	0.00454545	0.00694444	0.00000000	0.00151515	0.00000000
0.01058824	0.001764706	0.01428571	0.00454545	0.00555556	0.00000000	0.00227273	0.00000000
0.00931373	0.001470588	0.01190476	0.00530303	0.00462963	0.00000000	0.00227273	0.00000000
0.00798319	0.002521008	0.01020408	0.00530303	0.00396825	0.00127551	0.00303030	0.00000000
0.00698529	0.002573529	0.00892857	0.00530303	0.00347222	0.00111607	0.00378788	0.00000000
0.00718954	0.002614379	0.00793651	0.00530303	0.00617284	0.00099206	0.00378788	0.00000000
0.00647059	0.003235294	0.00714286	0.00530303	0.00555556	0.00089286	0.00454545	0.00277778
0.00647059	0.003235294	0.00625000	0.00606061	0.00555556	0.00089286	0.00454545	0.00277778
0.00617647	0.002941176	0.00625000	0.00606061	0.00416667	0.00089286	0.00378788	0.00277778
0.00264706	0.002941176	0.00089286	0.00303030	0.00277778	0.00089286	0.00378788	0.00277778
0.00264706	0.003529412	0.00089286	0.00303030	0.00277778	0.00089286	0.00530303	0.00277778
0.00264706	0.004117647	0.00089286	0.00303030	0.00277778	0.00178571	0.00530303	0.00277778
0.00264706	0.004117647	0.00089286	0.00303030	0.00277778	0.00178571	0.00530303	0.00277778
0.00294118	0.003529412	0.00089286	0.00378788	0.00277778	0.00089286	0.00454545	0.00416667
0.00294118	0.003235294	0.00089286	0.00378788	0.00277778	0.00089286	0.00378788	0.00416667
0.00205882	0.003235294	0.00089286	0.00378788	0.00000000	0.00089286	0.00454545	0.00416667
0.00205882	0.002647059	0.00089286	0.00378788	0.00000000	0.00089286	0.00378788	0.00277778
0.00088235	0.002941176	0.00089286	0.00151515	0.00000000	0.00178571	0.00303030	0.00416667
0.00088235	0.002941176	0.00089286	0.00151515	0.00000000	0.00178571	0.00303030	0.00416667
0.00088235	0.002941176	0.00089286	0.00151515	0.00000000	0.00178571	0.00303030	0.00462963
0.00058824	0.002941176	0.00000000	0.00151515	0.00000000	0.00178571	0.00151515	0.00617284
0.00058824	0.002058824	0.00000000	0.00151515	0.00000000	0.00089286	0.00075758	0.00617284
0.00029412	0.002647059	0.00000000	0.00075758	0.00000000	0.00178571	0.00075758	0.00617284
0.00029412	0.002352941	0.00000000	0.00075758	0.00000000	0.00178571	0.00075758	0.00462963
0.00029412	0.003529412	0.00000000	0.00075758	0.00000000	0.00267857	0.00151515	0.00771605
0.00029412	0.003235294	0.00000000	0.00075758	0.00000000	0.00267857	0.00075758	0.00771605
0.00029412	0.002941176	0.00000000	0.00075758	0.00000000	0.00267857	0.00075758	0.00617284
0.00029412	0.002352941	0.00000000	0.00075758	0.00000000	0.00198413	0.00075758	0.00462963
0.00029412	0.002352941	0.00000000	0.00075758	0.00000000	0.00223214	0.00075758	0.00462963
0.00029412	0.002352941	0.00000000	0.00075758	0.00000000	0.00255102	0.00075758	0.00416667
0.00029412	0.001764706	0.00000000	0.00075758	0.00000000	0.00297619	0.00075758	0.00277778
0.00029412	0.001764706	0.00000000	0.00075758	0.00000000	0.00297619	0.00075758	0.00277778
0.00176471	0.004117647	0.00148810	0.00151515	0.00416667	0.00297619	0.00454545	0.00694444
0.00323529	0.004117647	0.00595238	0.00151515	0.00694444	0.00297619	0.00454545	0.00694444
0.00470588	0.003529412	0.01041667	0.00227273	0.00833333	0.00148810	0.00454545	0.00555556
0.00470588	0.003529412	0.01041667	0.00227273	0.00833333	0.00148810	0.00454545	0.00555556
0.00470588	0.003529412	0.01250000	0.00227273	0.00925926	0.00178571	0.00454545	0.00617284
0.00470588	0.003529412	0.01041667	0.00227273	0.00925926	0.00148810	0.00454545	0.00617284
0.00500000	0.005000000	0.00892857	0.00227273	0.01080247	0.00127551	0.00681818	0.00925926
0.00500000	0.005000000	0.00892857	0.00227273	0.01215278	0.00127551	0.00681818	0.01041667
0.00500000	0.006176471	0.00781250	0.00227273	0.01215278	0.00223214	0.00757576	0.01388889
0.00500000	0.006470588	0.00781250	0.00227273	0.01215278	0.00223214	0.00833333	0.01388889
0.00470588	0.003823529	0.01004464	0.00227273	0.00694444	0.00223214	0.00454545	0.00868056
0.00323529	0.004117647	0.00669643	0.00151515	0.00520833	0.00223214	0.00454545	0.00868056
0.00176471	0.003529412	0.00334821	0.00075758	0.00347222	0.00223214	0.00378788	0.00694444
0.00176471	0.004705882	0.00334821	0.00075758	0.00347222	0.00223214	0.00530303	0.01041667
0.00294118	0.004705882	0.00396825	0.00227273	0.00462963	0.00198413	0.00530303	0.00925926
0.00323529	0.004705882	0.00396825	0.00227273	0.00617284	0.00198413	0.00530303	0.00925926
0.00294118	0.003529412	0.00396825	0.00227273	0.00462963	0.00198413	0.00303030	0.00617284
0.00294118	0.004117647	0.00357143	0.00227273	0.00416667	0.00178571	0.00378788	0.00694444
0.00323529	0.002941176	0.00446429	0.00227273	0.00416667	0.00089286	0.00303030	0.00416667
0.00323529	0.002647059	0.00446429	0.00227273	0.00416667	0.00089286	0.00227273	0.00416667
0.00205882	0.002352941	0.00178571	0.00151515	0.00416667	0.00000000	0.00227273	0.00416667
0.00176471	0.002941176	0.00178571	0.00151515	0.00277778	0.00000000	0.00303030	0.00555556
0.00176471	0.003235294	0.00178571	0.00151515	0.00277778	0.00000000	0.00303030	0.00694444
0.00176471	0.002058824	0.00178571	0.00151515	0.00277778	0.00000000	0.00151515	0.00416667
0.00058824	0.002352941	0.00089286	0.00000000	0.00138889	0.00089286	0.00151515	0.00416667
0.00029412	0.002941176	0.00089286	0.00000000	0.00000000	0.00089286	0.00151515	0.00694444
0.00029412	0.002647059	0.00089286	0.00000000	0.00000000	0.00089286	0.00151515	0.00694444
0.00029412	0.002647059	0.00089286	0.00000000	0.00000000	0.00178571	0.00151515	0.00555556
0.00029412	0.003235294	0.00089286	0.00000000	0.00000000	0.00178571	0.00303030	0.00555556
0.00029412	0.003529412	0.00089286	0.00000000	0.00000000	0.00178571	0.00378788	0.00555556
0.00029412	0.003529412	0.00099206	0.00000000	0.00000000	0.00198413	0.00378788	0.00555556
0.00029412	0.003235294	0.00099206	0.00000000	0.00000000	0.00198413	0.00378788	0.00555556
0.00029412	0.003235294	0.00099206	0.00000000	0.00000000	0.00198413	0.00378788	0.00555556
0.00029412	0.003235294	0.00099206	0.00000000	0.00000000	0.00198413	0.00378788	0.00555556
0.00029412	0.002941176	0.00099206	0.00000000	0.00000000	0.00099206	0.00378788	0.00555556
0.00058824	0.002352941	0.00099206	0.00000000	0.00000000	0.00099206	0.00378788	0.00277778
0.00088235	0.002352941	0.00099206	0.00000000	0.00138889	0.00099206	0.00378788	0.00277778
0.00088235	0.001764706	0.00099206	0.00000000	0.00138889	0.00000000	0.00303030	0.00277778
0.00058824	0.001764706	0.00000000	0.00000000	0.00138889	0.00000000	0.00227273	0.00416667
0.00058824	0.001764706	0.00000000	0.00000000	0.00138889	0.00099206	0.00151515	0.00416667
0.00058824	0.001764706	0.00000000	0.00000000	0.00138889	0.00089286	0.00151515	0.00416667
0.00058824	0.001764706	0.00000000	0.00000000	0.00138889	0.00089286	0.00075758	0.00555556
0.00058824	0.001470588	0.00000000	0.00000000	0.00138889	0.00089286	0.00075758	0.00416667
0.00065359	0.001633987	0.00000000	0.00000000	0.00154321	0.00099206	0.00075758	0.00462963
0.00073529	0.001838235	0.00000000	0.00000000	0.00173611	0.00111607	0.00075758	0.00520833
0.00042017	0.002100840	0.00000000	0.00000000	0.00198413	0.00127551	0.00075758	0.00595238
0.00000000	0.002450980	0.00000000	0.00000000	0.00000000	0.00148810	0.00075758	0.00694444
0.00000000	0.002941176	0.00000000	0.00000000	0.00000000	0.00178571	0.00075758	0.00833333
0.00000000	0.002205882	0.00000000	0.00000000	0.00000000	0.00223214	0.00000000	0.00694444
0.00000000	0.001960784	0.00000000	0.00000000	0.00000000	0.00000000	0.00000000	0.00925926
0.00000000	0.002941176	0.00000000	0.00000000	0.00000000	0.00000000	0.00000000	0.01388889
0.00000000	0.000000000	0.00000000	0.00000000	0.00000000	0.00000000	0.00000000	0.00000000
0.00000000	0.000000000	0.00000000	0.00000000	0.00000000	0.00000000	0.00000000	0.00000000
0.00000000	0.000000000	0.00000000	0.00000000	0.00000000	0.00000000	0.00000000	0.00000000
0.00000000	0.000000000	0.00000000	0.00000000	0.00000000	0.00000000	0.00000000	0.00000000
0.00000000	0.000000000	0.00000000	0.00000000	0.00000000	0.00000000	0.00000000	0.00000000
0.00000000	0.000000000	0.00000000	0.00000000	0.00000000	0.00000000	0.00000000	0.00000000
0.00000000	0.000000000	0.00000000	0.00000000	0.00000000	0.00000000	0.00000000	0.00000000
0.00000000	0.000000000	0.00000000	0.00000000	0.00000000	0.00000000	0.00000000	0.00000000
0.00000000	0.000000000	0.00000000	0.00000000	0.00000000	0.00000000	0.00000000	0.00000000
0.00000000	0.000000000	0.00000000	0.00000000	0.00000000	0.00000000	0.00000000	0.00000000
0.00000000	0.000000000	0.00000000	0.00000000	0.00000000	0.00000000	0.00000000	0.00000000
0.00000000	0.000000000	0.00000000	0.00000000	0.00000000	0.00000000	0.00000000	0.00000000
0.00000000	0.000000000	0.00000000	0.00000000	0.00000000	0.00000000	0.00000000	0.00000000
0.00000000	0.000000000	0.00000000	0.00000000	0.00000000	0.00000000	0.00000000	0.00000000
0.00000000	0.000000000	0.00000000	0.00000000	0.00000000	0.00000000	0.00000000	0.00000000
0.00000000	0.000000000	0.00000000	0.00000000	0.00000000	0.00000000	0.00000000	0.00000000
0.00000000	0.000000000	0.00000000	0.00000000	0.00000000	0.00000000	0.00000000	0.00000000
0.00000000	0.000000000	0.00000000	0.00000000	0.00000000	0.00000000	0.00000000	0.00000000
0.00000000	0.000000000	0.00000000	0.00000000	0.00000000	0.00000000	0.00000000	0.00000000
0.00000000	0.000000000	0.00000000	0.00000000	0.00000000	0.00000000	0.00000000	0.00000000
0.00000000	0.000000000	0.00000000	0.00000000	0.00000000	0.00000000	0.00000000	0.00000000
0.00000000	0.000000000	0.00000000	0.00000000	0.00000000	0.00000000	0.00000000	0.00000000
0.00000000	0.000000000	0.00000000	0.00000000	0.00000000	0.00000000	0.00000000	0.00000000
0.00000000	0.000000000	0.00000000	0.00000000	0.00000000	0.00000000	0.00000000	0.00000000
0.00000000	0.000000000	0.00000000	0.00000000	0.00000000	0.00000000	0.00000000	0.00000000
0.00000000	0.000000000	0.00000000	0.00000000	0.00000000	0.00000000	0.00000000	0.00000000
0.00000000	0.000000000	0.00000000	0.00000000	0.00000000	0.00000000	0.00000000	0.00000000
0.00000000	0.000000000	0.00000000	0.00000000	0.00000000	0.00000000	0.00000000	0.00000000
0.00000000	0.000000000	0.00000000	0.00000000	0.00000000	0.00000000	0.00000000	0.00000000
0.00000000	0.000000000	0.00000000	0.00000000	0.00000000	0.00000000	0.00000000	0.00000000
0.00000000	0.000000000	0.00000000	0.00000000	0.00000000	0.00000000	0.00000000	0.00000000
0.00000000	0.000000000	0.00000000	0.00000000	0.00000000	0.00000000	0.00000000	0.00000000
0.00000000	0.000000000	0.00000000	0.00000000	0.00000000	0.00000000	0.00000000	0.00000000
0.00000000	0.000000000	0.00000000	0.00000000	0.00000000	0.00000000	0.00000000	0.00000000
0.00000000	0.000000000	0.00000000	0.00000000	0.00000000	0.00000000	0.00000000	0.00000000
0.00000000	0.000000000	0.00000000	0.00000000	0.00000000	0.00000000	0.00000000	0.00000000
0.00000000	0.000000000	0.00000000	0.00000000	0.00000000	0.00000000	0.00000000	0.00000000
0.00000000	0.000000000	0.00000000	0.00000000	0.00000000	0.00000000	0.00000000	0.00000000
0.00000000	0.000000000	0.00000000	0.00000000	0.00000000	0.00000000	0.00000000	0.00000000
0.00000000	0.000000000	0.00000000	0.00000000	0.00000000	0.00000000	0.00000000	0.00000000
0.00000000	0.000000000	0.00000000	0.00000000	0.00000000	0.00000000	0.00000000	0.00000000
0.00000000	0.000000000	0.00000000	0.00000000	0.00000000	0.00000000	0.00000000	0.00000000
0.00000000	0.000000000	0.00000000	0.00000000	0.00000000	0.00000000	0.00000000	0.00000000
0.00000000	0.000000000	0.00000000	0.00000000	0.00000000	0.00000000	0.00000000	0.00000000
0.00000000	0.000000000	0.00000000	0.00000000	0.00000000	0.00000000	0.00000000	0.00000000
0.00000000	0.000000000	0.00000000	0.00000000	0.00000000	0.00000000	0.00000000	0.00000000
0.00000000	0.000000000	0.00000000	0.00000000	0.00000000	0.00000000	0.00000000	0.00000000
0.00000000	0.000000000	0.00000000	0.00000000	0.00000000	0.00000000	0.00000000	0.00000000
0.00000000	0.000000000	0.00000000	0.00000000	0.00000000	0.00000000	0.00000000	0.00000000
0.00000000	0.000000000	0.00000000	0.00000000	0.00000000	0.00000000	0.00000000	0.00000000
0.00000000	0.000000000	0.00000000	0.00000000	0.00000000	0.00000000	0.00000000	0.00000000
0.00000000	0.000000000	0.00000000	0.00000000	0.00000000	0.00000000	0.00000000	0.00000000
0.00000000	0.000000000	0.00000000	0.00000000	0.00000000	0.00000000	0.00000000	0.00000000
0.00000000	0.000000000	0.00000000	0.00000000	0.00000000	0.00000000	0.00000000	0.00000000
0.00000000	0.000000000	0.00000000	0.00000000	0.00000000	0.00000000	0.00000000	0.00000000
0.00000000	0.000000000	0.00000000	0.00000000	0.00000000	0.00000000	0.00000000	0.00000000
0.00000000	0.000000000	0.00000000	0.00000000	0.00000000	0.00000000	0.00000000	0.00000000
0.00000000	0.000000000	0.00000000	0.00000000	0.00000000	0.00000000	0.00000000	0.00000000
0.00000000	0.000000000	0.00000000	0.00000000	0.00000000	0.00000000	0.00000000	0.00000000
0.00000000	0.000000000	0.00000000	0.00000000	0.00000000	0.00000000	0.00000000	0.00000000
0.00000000	0.000000000	0.00000000	0.00000000	0.00000000	0.00000000	0.00000000	0.00000000
0.00000000	0.000000000	0.00000000	0.00000000	0.00000000	0.00000000	0.00000000	0.00000000
0.00000000	0.000000000	0.00000000	0.00000000	0.00000000	0.00000000	0.00000000	0.00000000
0.00000000	0.000000000	0.00000000	0.00000000	0.00000000	0.00000000	0.00000000	0.00000000
0.00000000	0.000000000	0.00000000	0.00000000	0.00000000	0.00000000	0.00000000	0.00000000
0.00000000	0.000000000	0.00000000	0.00000000	0.00000000	0.00000000	0.00000000	0.00000000
0.00000000	0.000000000	0.00000000	0.00000000	0.00000000	0.00000000	0.00000000	0.00000000
0.00000000	0.000000000	0.00000000	0.00000000	0.00000000	0.00000000	0.00000000	0.00000000
0.00000000	0.000000000	0.00000000	0.00000000	0.00000000	0.00000000	0.00000000	0.00000000
0.00000000	0.000000000	0.00000000	0.00000000	0.00000000	0.00000000	0.00000000	0.00000000
0.00000000	0.000000000	0.00000000	0.00000000	0.00000000	0.00000000	0.00000000	0.00000000
0.00000000	0.000000000	0.00000000	0.00000000	0.00000000	0.00000000	0.00000000	0.00000000
0.00000000	0.000000000	0.00000000	0.00000000	0.00000000	0.00000000	0.00000000	0.00000000
0.00000000	0.000000000	0.00000000	0.00000000	0.00000000	0.00000000	0.00000000	0.00000000
0.00000000	0.000000000	0.00000000	0.00000000	0.00000000	0.00000000	0.00000000	0.00000000
0.00000000	0.000000000	0.00000000	0.00000000	0.00000000	0.00000000	0.00000000	0.00000000
0.00000000	0.000000000	0.00000000	0.00000000	0.00000000	0.00000000	0.00000000	0.00000000
0.00000000	0.000000000	0.00000000	0.00000000	0.00000000	0.00000000	0.00000000	0.00000000
0.00000000	0.000000000	0.00000000	0.00000000	0.00000000	0.00000000	0.00000000	0.00000000
0.00000000	0.000000000	0.00000000	0.00000000	0.00000000	0.00000000	0.00000000	0.00000000
0.00000000	0.000000000	0.00000000	0.00000000	0.00000000	0.00000000	0.00000000	0.00000000
0.00000000	0.000000000	0.00000000	0.00000000	0.00000000	0.00000000	0.00000000	0.00000000
0.00000000	0.000000000	0.00000000	0.00000000	0.00000000	0.00000000	0.00000000	0.00000000
0.00000000	0.000000000	0.00000000	0.00000000	0.00000000	0.00000000	0.00000000	0.00000000
0.00000000	0.000000000	0.00000000	0.00000000	0.00000000	0.00000000	0.00000000	0.00000000
0.00000000	0.000000000	0.00000000	0.00000000	0.00000000	0.00000000	0.00000000	0.00000000
0.00000000	0.000000000	0.00000000	0.00000000	0.00000000	0.00000000	0.00000000	0.00000000
0.00000000	0.000000000	0.00000000	0.00000000	0.00000000	0.00000000	0.00000000	0.00000000
0.00000000	0.000000000	0.00000000	0.00000000	0.00000000	0.00000000	0.00000000	0.00000000
0.00000000	0.000000000	0.00000000	0.00000000	0.00000000	0.00000000	0.00000000	0.00000000
0.00000000	0.000000000	0.00000000	0.00000000	0.00000000	0.00000000	0.00000000	0.00000000
0.00000000	0.000000000	0.00000000	0.00000000	0.00000000	0.00000000	0.00000000	0.00000000
0.00000000	0.000000000	0.00000000	0.00000000	0.00000000	0.00000000	0.00000000	0.00000000
0.00000000	0.000000000	0.00000000	0.00000000	0.00000000	0.00000000	0.00000000	0.00000000
0.00000000	0.000000000	0.00000000	0.00000000	0.00000000	0.00000000	0.00000000	0.00000000
0.00000000	0.000000000	0.00000000	0.00000000	0.00000000	0.00000000	0.00000000	0.00000000
0.00000000	0.000000000	0.00000000	0.00000000	0.00000000	0.00000000	0.00000000	0.00000000
0.00000000	0.000000000	0.00000000	0.00000000	0.00000000	0.00000000	0.00000000	0.00000000
0.00000000	0.000000000	0.00000000	0.00000000	0.00000000	0.00000000	0.00000000	0.00000000
0.00000000	0.000000000	0.00000000	0.00000000	0.00000000	0.00000000	0.00000000	0.00000000
0.00000000	0.000000000	0.00000000	0.00000000	0.00000000	0.00000000	0.00000000	0.00000000
0.00000000	0.000000000	0.00000000	0.00000000	0.00000000	0.00000000	0.00000000	0.00000000
0.00000000	0.000000000	0.00000000	0.00000000	0.00000000	0.00000000	0.00000000	0.00000000
0.00000000	0.000000000	0.00000000	0.00000000	0.00000000	0.00000000	0.00000000	0.00000000
0.00000000	0.000000000	0.00000000	0.00000000	0.00000000	0.00000000	0.00000000	0.00000000
0.00000000	0.000000000	0.00000000	0.00000000	0.00000000	0.00000000	0.00000000	0.00000000
0.00000000	0.000000000	0.00000000	0.00000000	0.00000000	0.00000000	0.00000000	0.00000000
0.00000000	0.000000000	0.00000000	0.00000000	0.00000000	0.00000000	0.00000000	0.00000000
0.00000000	0.000000000	0.00000000	0.00000000	0.00000000	0.00000000	0.00000000	0.00000000
0.00000000	0.000000000	0.00000000	0.00000000	0.00000000	0.00000000	0.00000000	0.00000000
0.00000000	0.000000000	0.00000000	0.00000000	0.00000000	0.00000000	0.00000000	0.00000000
0.00000000	0.000000000	0.00000000	0.00000000	0.00000000	0.00000000	0.00000000	0.00000000
0.00000000	0.000000000	0.00000000	0.00000000	0.00000000	0.00000000	0.00000000	0.00000000
0.00000000	0.000000000	0.00000000	0.00000000	0.00000000	0.00000000	0.00000000	0.00000000
0.00000000	0.000000000	0.00000000	0.00000000	0.00000000	0.00000000	0.00000000	0.00000000
0.00000000	0.000000000	0.00000000	0.00000000	0.00000000	0.00000000	0.00000000	0.00000000
0.00000000	0.000000000	0.00000000	0.00000000	0.00000000	0.00000000	0.00000000	0.00000000
0.00000000	0.000000000	0.00000000	0.00000000	0.00000000	0.00000000	0.00000000	0.00000000
0.00000000	0.000000000	0.00000000	0.00000000	0.00000000	0.00000000	0.00000000	0.00000000
0.00000000	0.000000000	0.00000000	0.00000000	0.00000000	0.00000000	0.00000000	0.00000000
0.00000000	0.000000000	0.00000000	0.00000000	0.00000000	0.00000000	0.00000000	0.00000000
0.00000000	0.000000000	0.00000000	0.00000000	0.00000000	0.00000000	0.00000000	0.00000000
0.00294118	0.005882353	0.00000000	0.00075758	0.00000000	0.00000000	0.00075758	0.01388889
0.00147059	0.004411765	0.00000000	0.00075758	0.00000000	0.00000000	0.00075758	0.01388889
0.00098039	0.004901961	0.00000000	0.00075758	0.00000000	0.00297619	0.00075758	0.01388889
0.00147059	0.004411765	0.00223214	0.00075758	0.00000000	0.00223214	0.00075758	0.01388889
0.00117647	0.003529412	0.00178571	0.00075758	0.00000000	0.00178571	0.00075758	0.01111111
0.00098039	0.002941176	0.00148810	0.00075758	0.00000000	0.00148810	0.00075758	0.00925926
0.00084034	0.002941176	0.00127551	0.00075758	0.00000000	0.00127551	0.00075758	0.00793651
0.00073529	0.003308824	0.00111607	0.00075758	0.00000000	0.00111607	0.00075758	0.00868056
0.00065359	0.003594771	0.00099206	0.00075758	0.00000000	0.00198413	0.00151515	0.00771605
0.00058824	0.003235294	0.00089286	0.00075758	0.00000000	0.00178571	0.00151515	0.00694444
0.00029412	0.002941176	0.00089286	0.00000000	0.00000000	0.00178571	0.00075758	0.00694444
0.00058824	0.003529412	0.00089286	0.00075758	0.00000000	0.00267857	0.00151515	0.00694444
0.00088235	0.003823529	0.00089286	0.00151515	0.00000000	0.00178571	0.00303030	0.00694444
0.00058824	0.003529412	0.00000000	0.00151515	0.00000000	0.00178571	0.00303030	0.00555556
0.00058824	0.003529412	0.00000000	0.00151515	0.00000000	0.00178571	0.00303030	0.00555556
0.00058824	0.004117647	0.00000000	0.00151515	0.00000000	0.00267857	0.00378788	0.00555556
0.00058824	0.004411765	0.00000000	0.00151515	0.00000000	0.00267857	0.00530303	0.00555556
0.00058824	0.004117647	0.00000000	0.00151515	0.00000000	0.00267857	0.00606061	0.00416667
0.00058824	0.004705882	0.00000000	0.00151515	0.00000000	0.00267857	0.00681818	0.00416667
0.00058824	0.004705882	0.00000000	0.00151515	0.00000000	0.00267857	0.00681818	0.00416667
0.00058824	0.004411765	0.00000000	0.00151515	0.00000000	0.00267857	0.00681818	0.00277778
0.00029412	0.004117647	0.00000000	0.00075758	0.00000000	0.00357143	0.00606061	0.00138889
0.00000000	0.003235294	0.00000000	0.00000000	0.00000000	0.00357143	0.00454545	0.00000000
0.00000000	0.003235294	0.00000000	0.00000000	0.00000000	0.00357143	0.00454545	0.00000000
0.00000000	0.003235294	0.00000000	0.00000000	0.00000000	0.00357143	0.00454545	0.00000000
0.00000000	0.002647059	0.00000000	0.00000000	0.00000000	0.00267857	0.00378788	0.00000000
0.00000000	0.002647059	0.00000000	0.00000000	0.00000000	0.00446429	0.00227273	0.00000000
0.00029412	0.003235294	0.00000000	0.00000000	0.00138889	0.00446429	0.00378788	0.00000000
0.00029412	0.003235294	0.00000000	0.00000000	0.00138889	0.00357143	0.00303030	0.00416667
0.00029412	0.003823529	0.00000000	0.00000000	0.00138889	0.00357143	0.00378788	0.00416667
0.00058824	0.003823529	0.00089286	0.00000000	0.00138889	0.00357143	0.00378788	0.00416667
0.00058824	0.004411765	0.00089286	0.00000000	0.00138889	0.00357143	0.00378788	0.00694444
0.00088235	0.004705882	0.00089286	0.00000000	0.00138889	0.00357143	0.00454545	0.00694444
0.00088235	0.004705882	0.00089286	0.00000000	0.00138889	0.00357143	0.00454545	0.00694444
0.00117647	0.004705882	0.00089286	0.00000000	0.00138889	0.00357143	0.00454545	0.00694444
0.00117647	0.004705882	0.00099206	0.00000000	0.00154321	0.00396825	0.00454545	0.00771605
0.00117647	0.004117647	0.00111607	0.00000000	0.00173611	0.00223214	0.00454545	0.00868056
0.00088235	0.003529412	0.00111607	0.00000000	0.00000000	0.00223214	0.00227273	0.01041667
0.00117647	0.002941176	0.00223214	0.00000000	0.00000000	0.00334821	0.00227273	0.00520833
0.00147059	0.003235294	0.00223214	0.00000000	0.00173611	0.00446429	0.00227273	0.00520833
0.00117647	0.004117647	0.00111607	0.00000000	0.00173611	0.00446429	0.00303030	0.00694444
0.00147059	0.003235294	0.00111607	0.00075758	0.00173611	0.00223214	0.00378788	0.00347222
0.00117647	0.003235294	0.00111607	0.00075758	0.00173611	0.00223214	0.00378788	0.00347222
0.00117647	0.003529412	0.00111607	0.00075758	0.00173611	0.00223214	0.00378788	0.00347222
0.00176471	0.004705882	0.00111607	0.00151515	0.00173611	0.00223214	0.00530303	0.00694444
0.00176471	0.004705882	0.00099206	0.00151515	0.00154321	0.00198413	0.00530303	0.00617284
0.00205882	0.004705882	0.00089286	0.00227273	0.00138889	0.00178571	0.00530303	0.00555556
0.00205882	0.004705882	0.00089286	0.00227273	0.00138889	0.00267857	0.00530303	0.00416667
0.00176471	0.004411765	0.00000000	0.00227273	0.00138889	0.00267857	0.00454545	0.00416667
0.00147059	0.003529412	0.00000000	0.00227273	0.00000000	0.00178571	0.00378788	0.00416667
0.00147059	0.002647059	0.00000000	0.00227273	0.00000000	0.00178571	0.00303030	0.00277778
0.00147059	0.002647059	0.00000000	0.00227273	0.00000000	0.00178571	0.00303030	0.00277778
0.00147059	0.002352941	0.00000000	0.00227273	0.00000000	0.00178571	0.00227273	0.00277778
0.00176471	0.002647059	0.00089286	0.00227273	0.00000000	0.00267857	0.00303030	0.00277778
0.00088235	0.001470588	0.00089286	0.00151515	0.00000000	0.00267857	0.00151515	0.00000000
0.00088235	0.001470588	0.00089286	0.00151515	0.00000000	0.00267857	0.00151515	0.00000000
0.00058824	0.001470588	0.00089286	0.00075758	0.00000000	0.00267857	0.00151515	0.00000000
0.00058824	0.002352941	0.00089286	0.00075758	0.00000000	0.00267857	0.00303030	0.00173611
0.00176471	0.002058824	0.00267857	0.00227273	0.00000000	0.00178571	0.00303030	0.00173611
0.00176471	0.002352941	0.00267857	0.00227273	0.00000000	0.00178571	0.00378788	0.00173611
0.00176471	0.002352941	0.00267857	0.00227273	0.00000000	0.00178571	0.00378788	0.00173611
0.00147059	0.002058824	0.00267857	0.00151515	0.00000000	0.00178571	0.00303030	0.00173611
0.00147059	0.002058824	0.00267857	0.00151515	0.00000000	0.00178571	0.00303030	0.00173611
0.00147059	0.001764706	0.00178571	0.00151515	0.00173611	0.00089286	0.00303030	0.00173611
0.00147059	0.002058824	0.00178571	0.00151515	0.00173611	0.00089286	0.00378788	0.00173611
0.00147059	0.002647059	0.00178571	0.00151515	0.00154321	0.00178571	0.00454545	0.00154321
0.00147059	0.002647059	0.00198413	0.00151515	0.00154321	0.00198413	0.00454545	0.00154321
0.00147059	0.001470588	0.00198413	0.00151515	0.00154321	0.00099206	0.00303030	0.00000000
0.00058824	0.002352941	0.00099206	0.00000000	0.00154321	0.00099206	0.00454545	0.00154321
0.00058824	0.002058824	0.00099206	0.00000000	0.00154321	0.00099206	0.00378788	0.00154321
0.00058824	0.002352941	0.00099206	0.00000000	0.00154321	0.00099206	0.00454545	0.00154321
0.00058824	0.002647059	0.00099206	0.00000000	0.00154321	0.00099206	0.00530303	0.00154321
0.00088235	0.003235294	0.00198413	0.00000000	0.00154321	0.00198413	0.00530303	0.00154321
0.00058824	0.002941176	0.00198413	0.00000000	0.00000000	0.00198413	0.00454545	0.00154321
0.00058824	0.002941176	0.00198413	0.00000000	0.00000000	0.00198413	0.00378788	0.00154321
0.00058824	0.002352941	0.00198413	0.00000000	0.00000000	0.00099206	0.00303030	0.00173611
0.00176471	0.003235294	0.00178571	0.00151515	0.00308642	0.00089286	0.00303030	0.00462963
0.00176471	0.003235294	0.00178571	0.00151515	0.00308642	0.00089286	0.00303030	0.00462963
0.00147059	0.002352941	0.00089286	0.00151515	0.00308642	0.00089286	0.00151515	0.00308642
0.00147059	0.002941176	0.00089286	0.00151515	0.00308642	0.00089286	0.00303030	0.00308642
0.00176471	0.002647059	0.00089286	0.00151515	0.00462963	0.00089286	0.00227273	0.00308642
0.00205882	0.003235294	0.00089286	0.00151515	0.00462963	0.00089286	0.00303030	0.00462963
0.00176471	0.003235294	0.00000000	0.00151515	0.00462963	0.00000000	0.00378788	0.00462963
0.00176471	0.003235294	0.00000000	0.00151515	0.00462963	0.00000000	0.00378788	0.00462963
0.00235294	0.003235294	0.00000000	0.00227273	0.00617284	0.00089286	0.00378788	0.00462963
0.00235294	0.003235294	0.00000000	0.00227273	0.00555556	0.00089286	0.00378788	0.00416667
0.00117647	0.002941176	0.00000000	0.00075758	0.00277778	0.00089286	0.00454545	0.00277778
0.00147059	0.002941176	0.00000000	0.00075758	0.00416667	0.00089286	0.00454545	0.00277778
0.00176471	0.003235294	0.00000000	0.00075758	0.00555556	0.00089286	0.00454545	0.00416667
0.00176471	0.002647059	0.00000000	0.00075758	0.00555556	0.00089286	0.00303030	0.00416667
0.00147059	0.002647059	0.00000000	0.00075758	0.00416667	0.00089286	0.00303030	0.00416667
0.00147059	0.002058824	0.00089286	0.00075758	0.00416667	0.00089286	0.00227273	0.00277778
0.00147059	0.001470588	0.00089286	0.00075758	0.00416667	0.00089286	0.00151515	0.00277778
0.00205882	0.002058824	0.00089286	0.00151515	0.00555556	0.00267857	0.00151515	0.00277778
0.00205882	0.001764706	0.00089286	0.00075758	0.00694444	0.00178571	0.00151515	0.00277778
0.00205882	0.002352941	0.00089286	0.00075758	0.00694444	0.00178571	0.00303030	0.00277778
0.00205882	0.002647059	0.00089286	0.00075758	0.00694444	0.00178571	0.00378788	0.00138889
0.00205882	0.002941176	0.00089286	0.00151515	0.00555556	0.00178571	0.00454545	0.00138889
0.00176471	0.004705882	0.00089286	0.00151515	0.00416667	0.00267857	0.00606061	0.00416667
0.00205882	0.005294118	0.00178571	0.00151515	0.00416667	0.00267857	0.00757576	0.00416667
0.00205882	0.005294118	0.00178571	0.00151515	0.00416667	0.00267857	0.00757576	0.00416667
0.00176471	0.005294118	0.00089286	0.00151515	0.00416667	0.00267857	0.00757576	0.00416667
0.00176471	0.005588235	0.00089286	0.00151515	0.00416667	0.00357143	0.00757576	0.00416667
0.00117647	0.006470588	0.00089286	0.00075758	0.00277778	0.00267857	0.00909091	0.00416667
0.00058824	0.006470588	0.00089286	0.00075758	0.00000000	0.00267857	0.00909091	0.00416667
0.00117647	0.006764706	0.00089286	0.00227273	0.00000000	0.00357143	0.00833333	0.00555556
0.00130719	0.006535948	0.00099206	0.00227273	0.00000000	0.00396825	0.00681818	0.00617284
0.00110294	0.006985294	0.00111607	0.00151515	0.00000000	0.00446429	0.00606061	0.00694444
0.00110294	0.005147059	0.00111607	0.00151515	0.00000000	0.00334821	0.00454545	0.00347222
0.00073529	0.005147059	0.00000000	0.00151515	0.00000000	0.00446429	0.00303030	0.00520833
0.00073529	0.006985294	0.00000000	0.00151515	0.00000000	0.00446429	0.00530303	0.00694444
0.00110294	0.008823529	0.00111607	0.00151515	0.00000000	0.00446429	0.00681818	0.00868056
0.00110294	0.011764706	0.00111607	0.00151515	0.00000000	0.00558036	0.00909091	0.01562500
0.00183824	0.010294118	0.00111607	0.00303030	0.00000000	0.00446429	0.00833333	0.01562500
0.00220588	0.011397059	0.00111607	0.00378788	0.00000000	0.00558036	0.00909091	0.01736111
0.00147059	0.010294118	0.00111607	0.00227273	0.00000000	0.00446429	0.00833333	0.01562500
0.00130719	0.009150327	0.00099206	0.00227273	0.00000000	0.00396825	0.00833333	0.01388889
0.00264706	0.008823529	0.00178571	0.00454545	0.00138889	0.00357143	0.00984848	0.01250000
0.00264706	0.009117647	0.00178571	0.00454545	0.00138889	0.00446429	0.01060606	0.01250000
0.00294118	0.008823529	0.00178571	0.00530303	0.00138889	0.00357143	0.01060606	0.01111111
0.00294118	0.007352941	0.00178571	0.00530303	0.00154321	0.00357143	0.00833333	0.01080247
0.00411765	0.005882353	0.00535714	0.00530303	0.00154321	0.00357143	0.00681818	0.00925926
0.00411765	0.005000000	0.00535714	0.00530303	0.00154321	0.00267857	0.00606061	0.00771605
0.00352941	0.005882353	0.00535714	0.00378788	0.00154321	0.00446429	0.00606061	0.00925926
0.00352941	0.005294118	0.00535714	0.00303030	0.00308642	0.00446429	0.00530303	0.00771605
0.00352941	0.006176471	0.00535714	0.00303030	0.00308642	0.00535714	0.00606061	0.00771605
0.00411765	0.006764706	0.00714286	0.00303030	0.00308642	0.00625000	0.00681818	0.00771605
0.00264706	0.006470588	0.00625000	0.00075758	0.00154321	0.00625000	0.00530303	0.00925926
0.00264706	0.006176471	0.00625000	0.00075758	0.00154321	0.00535714	0.00454545	0.01080247
0.00235294	0.007058824	0.00625000	0.00000000	0.00154321	0.00625000	0.00606061	0.01234568
0.00235294	0.007058824	0.00625000	0.00000000	0.00138889	0.00625000	0.00606061	0.01111111
0.00117647	0.007058824	0.00267857	0.00000000	0.00138889	0.00625000	0.00606061	0.01111111
0.00205882	0.005588235	0.00267857	0.00151515	0.00277778	0.00625000	0.00454545	0.00694444
0.00205882	0.004411765	0.00267857	0.00151515	0.00308642	0.00446429	0.00378788	0.00617284
0.00176471	0.004117647	0.00267857	0.00151515	0.00173611	0.00357143	0.00378788	0.00694444
0.00176471	0.003529412	0.00267857	0.00151515	0.00173611	0.00267857	0.00303030	0.00868056
0.00117647	0.002941176	0.00089286	0.00151515	0.00173611	0.00178571	0.00227273	0.00868056
0.00176471	0.004117647	0.00178571	0.00227273	0.00173611	0.00178571	0.00454545	0.00868056
0.00176471	0.003529412	0.00178571	0.00227273	0.00173611	0.00178571	0.00454545	0.00520833
0.00176471	0.002352941	0.00178571	0.00227273	0.00173611	0.00089286	0.00303030	0.00347222
0.00176471	0.003235294	0.00178571	0.00227273	0.00173611	0.00089286	0.00454545	0.00520833
0.00147059	0.003823529	0.00089286	0.00227273	0.00173611	0.00178571	0.00378788	0.00694444
0.00058824	0.003529412	0.00089286	0.00075758	0.00000000	0.00089286	0.00378788	0.00694444
0.00088235	0.003529412	0.00178571	0.00075758	0.00000000	0.00089286	0.00378788	0.00617284
0.00088235	0.003529412	0.00178571	0.00075758	0.00000000	0.00089286	0.00378788	0.00555556
0.00088235	0.003529412	0.00178571	0.00075758	0.00000000	0.00089286	0.00454545	0.00416667
0.00088235	0.003529412	0.00178571	0.00075758	0.00000000	0.00089286	0.00454545	0.00416667
0.00029412	0.002058824	0.00089286	0.00000000	0.00000000	0.00089286	0.00227273	0.00277778
0.00029412	0.002352941	0.00089286	0.00000000	0.00000000	0.00089286	0.00227273	0.00416667
0.00088235	0.002352941	0.00089286	0.00075758	0.00138889	0.00089286	0.00227273	0.00416667
0.00088235	0.001764706	0.00089286	0.00075758	0.00138889	0.00089286	0.00151515	0.00277778
0.00117647	0.001470588	0.00178571	0.00075758	0.00138889	0.00000000	0.00303030	0.00138889
0.00117647	0.001470588	0.00178571	0.00075758	0.00138889	0.00000000	0.00303030	0.00138889
0.00088235	0.001470588	0.00089286	0.00075758	0.00138889	0.00000000	0.00303030	0.00138889
0.00088235	0.001764706	0.00089286	0.00075758	0.00138889	0.00000000	0.00378788	0.00138889
0.00176471	0.001470588	0.00267857	0.00075758	0.00277778	0.00000000	0.00303030	0.00138889
0.00176471	0.001470588	0.00267857	0.00075758	0.00308642	0.00000000	0.00303030	0.00154321
0.00176471	0.002058824	0.00267857	0.00075758	0.00308642	0.00089286	0.00378788	0.00154321
0.00176471	0.002352941	0.00267857	0.00075758	0.00308642	0.00178571	0.00454545	0.00000000
0.00147059	0.002647059	0.00267857	0.00075758	0.00154321	0.00178571	0.00454545	0.00154321
0.00147059	0.002647059	0.00267857	0.00075758	0.00154321	0.00267857	0.00378788	0.00154321
0.00147059	0.004117647	0.00267857	0.00075758	0.00154321	0.00446429	0.00530303	0.00308642
0.00147059	0.004117647	0.00267857	0.00075758	0.00154321	0.00446429	0.00530303	0.00308642
0.00205882	0.004705882	0.00446429	0.00075758	0.00154321	0.00625000	0.00530303	0.00308642
0.00205882	0.004411765	0.00446429	0.00075758	0.00154321	0.00625000	0.00454545	0.00308642
0.00147059	0.004705882	0.00267857	0.00151515	0.00000000	0.00625000	0.00530303	0.00308642
0.00147059	0.005588235	0.00267857	0.00151515	0.00000000	0.00714286	0.00606061	0.00416667
0.00147059	0.006176471	0.00267857	0.00151515	0.00000000	0.00892857	0.00530303	0.00555556
0.00205882	0.006470588	0.00357143	0.00151515	0.00000000	0.00892857	0.00606061	0.00555556
0.00205882	0.007058824	0.00357143	0.00151515	0.00000000	0.00982143	0.00681818	0.00416667
0.00205882	0.007941176	0.00357143	0.00151515	0.00000000	0.01071429	0.00757576	0.00555556
0.00176471	0.006176471	0.00267857	0.00151515	0.00000000	0.00892857	0.00530303	0.00416667
0.00235294	0.008235294	0.00267857	0.00151515	0.00277778	0.00982143	0.00833333	0.00416667
0.00176471	0.007941176	0.00089286	0.00151515	0.00277778	0.00803571	0.00833333	0.00555556
0.00235294	0.008823529	0.00178571	0.00227273	0.00277778	0.00982143	0.00833333	0.00694444
0.00235294	0.009411765	0.00178571	0.00151515	0.00416667	0.01071429	0.00833333	0.00833333
0.00235294	0.008823529	0.00178571	0.00151515	0.00416667	0.00982143	0.00757576	0.00833333
0.00235294	0.007647059	0.00178571	0.00151515	0.00416667	0.00714286	0.00757576	0.00694444
0.00205882	0.007058824	0.00178571	0.00151515	0.00416667	0.00625000	0.00606061	0.00833333
0.00176471	0.006176471	0.00178571	0.00075758	0.00416667	0.00535714	0.00530303	0.00833333
0.00205882	0.005000000	0.00267857	0.00075758	0.00416667	0.00357143	0.00454545	0.00694444
0.00228758	0.005228758	0.00297619	0.00075758	0.00462963	0.00396825	0.00378788	0.00771605
0.00163399	0.004248366	0.00297619	0.00075758	0.00154321	0.00595238	0.00151515	0.00771605
0.00196078	0.004248366	0.00396825	0.00075758	0.00154321	0.00595238	0.00151515	0.00617284
0.00147059	0.003676471	0.00334821	0.00000000	0.00173611	0.00446429	0.00151515	0.00520833
0.00183824	0.002941176	0.00334821	0.00000000	0.00347222	0.00334821	0.00151515	0.00347222
0.00183824	0.003308824	0.00334821	0.00000000	0.00347222	0.00446429	0.00151515	0.00347222
0.00183824	0.003308824	0.00334821	0.00000000	0.00347222	0.00446429	0.00151515	0.00347222
0.00147059	0.003308824	0.00223214	0.00000000	0.00347222	0.00558036	0.00151515	0.00173611
0.00147059	0.003308824	0.00223214	0.00000000	0.00347222	0.00558036	0.00151515	0.00173611
0.00183824	0.003308824	0.00111607	0.00075758	0.00347222	0.00558036	0.00151515	0.00173611
0.00163399	0.002941176	0.00111607	0.00075758	0.00347222	0.00558036	0.00151515	0.00173611
0.00163399	0.001960784	0.00111607	0.00075758	0.00347222	0.00223214	0.00075758	0.00347222
0.00130719	0.001633987	0.00000000	0.00075758	0.00347222	0.00223214	0.00075758	0.00347222
0.00176471	0.001764706	0.00000000	0.00075758	0.00617284	0.00297619	0.00075758	0.00308642
0.00147059	0.001470588	0.00000000	0.00151515	0.00308642	0.00297619	0.00000000	0.00308642
0.00264706	0.001176471	0.00000000	0.00303030	0.00617284	0.00198413	0.00000000	0.00308642
0.00323529	0.001470588	0.00099206	0.00378788	0.00617284	0.00297619	0.00000000	0.00308642
0.00352941	0.001176471	0.00099206	0.00454545	0.00617284	0.00198413	0.00000000	0.00308642
0.00352941	0.001176471	0.00111607	0.00454545	0.00617284	0.00223214	0.00000000	0.00308642
0.00323529	0.001470588	0.00111607	0.00454545	0.00617284	0.00223214	0.00075758	0.00308642
0.00323529	0.001470588	0.00099206	0.00454545	0.00555556	0.00198413	0.00075758	0.00277778
0.00352941	0.001176471	0.00099206	0.00530303	0.00555556	0.00198413	0.00075758	0.00138889
0.00382353	0.001470588	0.00099206	0.00606061	0.00555556	0.00297619	0.00075758	0.00138889
0.00352941	0.001176471	0.00099206	0.00681818	0.00277778	0.00198413	0.00075758	0.00138889
0.00382353	0.001176471	0.00099206	0.00606061	0.00416667	0.00198413	0.00075758	0.00138889
0.00323529	0.000882353	0.00099206	0.00606061	0.00138889	0.00198413	0.00075758	0.00000000
0.00264706	0.000588235	0.00000000	0.00530303	0.00138889	0.00099206	0.00075758	0.00000000
0.00294118	0.000882353	0.00000000	0.00530303	0.00277778	0.00198413	0.00075758	0.00000000
0.00323529	0.001176471	0.00000000	0.00606061	0.00277778	0.00178571	0.00151515	0.00000000
0.00294118	0.001176471	0.00000000	0.00530303	0.00277778	0.00178571	0.00151515	0.00000000
0.00294118	0.001176471	0.00000000	0.00530303	0.00277778	0.00178571	0.00151515	0.00000000
0.00264706	0.001764706	0.00000000	0.00454545	0.00277778	0.00357143	0.00151515	0.00000000
0.00323529	0.002352941	0.00089286	0.00454545	0.00277778	0.00446429	0.00227273	0.00000000
0.00323529	0.002352941	0.00089286	0.00378788	0.00416667	0.00446429	0.00227273	0.00000000
0.00264706	0.002352941	0.00089286	0.00378788	0.00277778	0.00446429	0.00227273	0.00000000
0.00235294	0.002647059	0.00089286	0.00227273	0.00416667	0.00446429	0.00303030	0.00000000
0.00294118	0.002941176	0.00178571	0.00227273	0.00555556	0.00446429	0.00303030	0.00138889
0.00235294	0.002647059	0.00178571	0.00151515	0.00416667	0.00357143	0.00303030	0.00138889
0.00205882	0.003823529	0.00178571	0.00075758	0.00416667	0.00357143	0.00303030	0.00694444
0.00382353	0.004117647	0.00267857	0.00075758	0.00972222	0.00446429	0.00227273	0.00833333
0.00411765	0.004705882	0.00267857	0.00075758	0.00972222	0.00446429	0.00227273	0.01111111
0.00411765	0.004117647	0.00267857	0.00075758	0.00972222	0.00267857	0.00227273	0.01111111
0.00323529	0.003529412	0.00178571	0.00000000	0.00972222	0.00089286	0.00227273	0.01111111
0.00382353	0.003529412	0.00178571	0.00151515	0.00972222	0.00089286	0.00227273	0.01111111
0.00382353	0.003529412	0.00178571	0.00151515	0.00972222	0.00089286	0.00227273	0.01111111
0.00382353	0.003823529	0.00178571	0.00151515	0.00833333	0.00089286	0.00303030	0.01111111
0.00352941	0.003529412	0.00089286	0.00151515	0.00694444	0.00089286	0.00303030	0.00972222
0.00352941	0.003529412	0.00099206	0.00151515	0.00771605	0.00099206	0.00303030	0.01080247
0.00529412	0.002647059	0.00099206	0.00378788	0.01080247	0.00099206	0.00227273	0.00617284
0.00352941	0.002058824	0.00000000	0.00378788	0.00462963	0.00000000	0.00227273	0.00462963
0.00352941	0.002058824	0.00000000	0.00378788	0.00617284	0.00000000	0.00303030	0.00308642
0.00441176	0.002647059	0.00000000	0.00454545	0.00925926	0.00000000	0.00454545	0.00308642
0.00441176	0.002352941	0.00000000	0.00454545	0.00925926	0.00000000	0.00378788	0.00308642
0.00382353	0.003235294	0.00000000	0.00378788	0.00771605	0.00000000	0.00454545	0.00462963
0.00382353	0.006470588	0.00000000	0.00378788	0.00771605	0.00000000	0.00757576	0.01543210
0.00382353	0.009411765	0.00000000	0.00454545	0.00771605	0.00000000	0.01212121	0.02006173
0.00352941	0.011176471	0.00000000	0.00454545	0.00771605	0.00111607	0.01363636	0.02314815
0.00411765	0.011764706	0.00000000	0.00454545	0.00972222	0.00099206	0.01363636	0.02361111
0.00235294	0.011470588	0.00000000	0.00227273	0.00694444	0.00099206	0.01363636	0.02361111
0.00261438	0.012745098	0.00000000	0.00227273	0.00771605	0.00099206	0.01363636	0.02623457
0.00257353	0.013602941	0.00000000	0.00227273	0.00694444	0.00111607	0.01287879	0.02777778
0.00168067	0.014705882	0.00000000	0.00151515	0.00396825	0.00127551	0.01136364	0.03174603
0.00168067	0.016806723	0.00000000	0.00151515	0.00396825	0.00255102	0.01439394	0.03174603
0.00210084	0.016386555	0.00127551	0.00151515	0.00396825	0.00255102	0.01363636	0.03373016
0.00378151	0.011764706	0.00127551	0.00303030	0.00793651	0.00255102	0.01060606	0.01984127
0.00336134	0.007563025	0.00127551	0.00227273	0.00793651	0.00255102	0.00454545	0.01785714
0.00336134	0.005462185	0.00127551	0.00227273	0.00793651	0.00127551	0.00378788	0.01388889
0.00252101	0.004621849	0.00127551	0.00227273	0.00396825	0.00127551	0.00378788	0.00992063
0.00546218	0.004201681	0.00127551	0.00454545	0.00793651	0.00127551	0.00378788	0.00793651
0.00477941	0.003676471	0.00111607	0.00454545	0.00694444	0.00111607	0.00378788	0.00694444
0.00457516	0.003594771	0.00099206	0.00530303	0.00617284	0.00099206	0.00454545	0.00617284
0.00470588	0.003235294	0.00089286	0.00606061	0.00694444	0.00089286	0.00454545	0.00555556
0.00500000	0.001764706	0.00089286	0.00681818	0.00694444	0.00000000	0.00151515	0.00555556
0.00529412	0.002058824	0.00000000	0.00606061	0.01111111	0.00000000	0.00227273	0.00416667
0.00470588	0.002352941	0.00000000	0.00530303	0.00972222	0.00000000	0.00303030	0.00416667
0.00500000	0.002058824	0.00000000	0.00530303	0.01111111	0.00089286	0.00303030	0.00138889
0.00588235	0.002058824	0.00000000	0.00606061	0.01250000	0.00089286	0.00303030	0.00138889
0.00588235	0.004117647	0.00000000	0.00606061	0.01250000	0.00267857	0.00530303	0.00416667
0.00382353	0.005000000	0.00000000	0.00378788	0.00972222	0.00357143	0.00681818	0.00416667
0.00441176	0.005000000	0.00000000	0.00378788	0.01111111	0.00357143	0.00681818	0.00416667
0.00411765	0.005294118	0.00000000	0.00303030	0.01111111	0.00446429	0.00681818	0.00416667
0.00441176	0.005294118	0.00178571	0.00227273	0.01111111	0.00446429	0.00681818	0.00416667
0.00441176	0.005882353	0.00178571	0.00151515	0.01111111	0.00446429	0.00833333	0.00416667
0.00352941	0.005294118	0.00178571	0.00151515	0.00694444	0.00446429	0.00833333	0.00277778
0.00352941	0.005294118	0.00178571	0.00151515	0.00694444	0.00446429	0.00833333	0.00277778
0.00323529	0.006176471	0.00178571	0.00151515	0.00555556	0.00357143	0.01060606	0.00416667
0.00235294	0.005882353	0.00178571	0.00075758	0.00416667	0.00357143	0.00984848	0.00416667
0.00264706	0.004411765	0.00178571	0.00075758	0.00555556	0.00178571	0.00833333	0.00277778
0.00264706	0.003529412	0.00178571	0.00075758	0.00555556	0.00089286	0.00681818	0.00277778
0.00205882	0.004411765	0.00178571	0.00075758	0.00416667	0.00089286	0.00757576	0.00555556
0.00235294	0.003823529	0.00178571	0.00151515	0.00416667	0.00000000	0.00681818	0.00555556
0.00205882	0.004117647	0.00089286	0.00227273	0.00277778	0.00000000	0.00681818	0.00694444
0.00205882	0.003823529	0.00089286	0.00227273	0.00416667	0.00000000	0.00606061	0.00694444
0.00228758	0.003921569	0.00099206	0.00227273	0.00462963	0.00000000	0.00530303	0.00771605
0.00183824	0.004044118	0.00111607	0.00151515	0.00347222	0.00000000	0.00454545	0.00868056
0.00210084	0.002941176	0.00127551	0.00151515	0.00396825	0.00000000	0.00227273	0.00793651
0.00252101	0.002941176	0.00127551	0.00227273	0.00396825	0.00000000	0.00227273	0.00793651
0.00210084	0.002521008	0.00127551	0.00227273	0.00198413	0.00127551	0.00151515	0.00595238
0.00252101	0.002521008	0.00127551	0.00227273	0.00198413	0.00127551	0.00151515	0.00595238
0.00294118	0.002941176	0.00127551	0.00303030	0.00198413	0.00255102	0.00227273	0.00198413
0.00252101	0.002941176	0.00148810	0.00227273	0.00231481	0.00297619	0.00227273	0.00231481
0.00168067	0.002521008	0.00000000	0.00151515	0.00277778	0.00357143	0.00227273	0.00000000
0.00126050	0.002521008	0.00000000	0.00151515	0.00000000	0.00357143	0.00227273	0.00000000
0.00147059	0.003308824	0.00000000	0.00227273	0.00000000	0.00297619	0.00303030	0.00462963
0.00130719	0.002941176	0.00000000	0.00227273	0.00000000	0.00255102	0.00303030	0.00396825
0.00147059	0.003529412	0.00000000	0.00227273	0.00000000	0.00334821	0.00303030	0.00694444
0.00117647	0.003823529	0.00000000	0.00151515	0.00000000	0.00334821	0.00303030	0.00868056
0.00205882	0.004117647	0.00111607	0.00303030	0.00000000	0.00334821	0.00378788	0.00868056
0.00205882	0.005000000	0.00111607	0.00378788	0.00000000	0.00334821	0.00530303	0.00868056
0.00205882	0.004411765	0.00111607	0.00378788	0.00000000	0.00223214	0.00378788	0.01215278
0.00205882	0.005294118	0.00099206	0.00378788	0.00000000	0.00396825	0.00378788	0.01234568
0.00205882	0.005294118	0.00089286	0.00378788	0.00000000	0.00357143	0.00378788	0.01111111
0.00235294	0.005294118	0.00089286	0.00378788	0.00138889	0.00357143	0.00378788	0.01111111
0.00235294	0.004411765	0.00089286	0.00378788	0.00138889	0.00357143	0.00303030	0.00833333
0.00264706	0.005294118	0.00089286	0.00454545	0.00138889	0.00446429	0.00303030	0.00833333
0.00235294	0.004411765	0.00099206	0.00454545	0.00154321	0.00396825	0.00303030	0.00617284
0.00235294	0.004117647	0.00111607	0.00454545	0.00173611	0.00446429	0.00303030	0.00520833
0.00205882	0.003823529	0.00111607	0.00378788	0.00173611	0.00334821	0.00303030	0.00520833
0.00176471	0.003529412	0.00111607	0.00303030	0.00173611	0.00334821	0.00151515	0.00520833
0.00163399	0.003267974	0.00127551	0.00227273	0.00198413	0.00382653	0.00151515	0.00198413
0.00196078	0.002941176	0.00127551	0.00303030	0.00198413	0.00127551	0.00151515	0.00396825
0.00196078	0.003921569	0.00127551	0.00303030	0.00198413	0.00127551	0.00303030	0.00396825
0.00261438	0.004575163	0.00127551	0.00378788	0.00198413	0.00255102	0.00378788	0.00396825
0.00261438	0.005882353	0.00127551	0.00378788	0.00198413	0.00382653	0.00378788	0.00992063
0.00294118	0.004901961	0.00255102	0.00378788	0.00198413	0.00255102	0.00378788	0.00992063
0.00294118	0.004901961	0.00223214	0.00378788	0.00173611	0.00223214	0.00378788	0.00868056
0.00294118	0.006209150	0.00198413	0.00378788	0.00154321	0.00198413	0.00378788	0.01234568
0.00228758	0.006535948	0.00099206	0.00303030	0.00154321	0.00297619	0.00378788	0.01234568
0.00294118	0.006209150	0.00099206	0.00378788	0.00308642	0.00396825	0.00378788	0.01234568
0.00264706	0.006176471	0.00089286	0.00378788	0.00277778	0.00357143	0.00378788	0.01250000
0.00235294	0.005588235	0.00099206	0.00303030	0.00308642	0.00396825	0.00378788	0.01080247
0.00235294	0.005294118	0.00099206	0.00303030	0.00308642	0.00496032	0.00303030	0.01080247
0.00176471	0.004705882	0.00099206	0.00303030	0.00154321	0.00496032	0.00151515	0.01080247
0.00235294	0.003529412	0.00099206	0.00303030	0.00308642	0.00396825	0.00151515	0.00617284
0.00205882	0.003823529	0.00000000	0.00303030	0.00308642	0.00396825	0.00227273	0.00617284
0.00382353	0.003823529	0.00297619	0.00530303	0.00308642	0.00396825	0.00227273	0.00617284
0.00382353	0.002647059	0.00297619	0.00530303	0.00308642	0.00396825	0.00227273	0.00154321
0.00441176	0.002352941	0.00297619	0.00681818	0.00308642	0.00297619	0.00151515	0.00308642
0.00411765	0.002941176	0.00297619	0.00681818	0.00154321	0.00297619	0.00303030	0.00308642
0.00500000	0.002941176	0.00297619	0.00909091	0.00154321	0.00297619	0.00454545	0.00154321
0.00500000	0.003235294	0.00267857	0.00909091	0.00138889	0.00267857	0.00530303	0.00138889
0.00500000	0.003529412	0.00267857	0.00909091	0.00138889	0.00178571	0.00530303	0.00277778
0.00558824	0.003235294	0.00267857	0.00984848	0.00277778	0.00089286	0.00530303	0.00277778
0.00500000	0.003529412	0.00267857	0.00909091	0.00277778	0.00089286	0.00530303	0.00416667
0.00500000	0.003823529	0.00267857	0.00833333	0.00416667	0.00089286	0.00530303	0.00555556
0.00558824	0.004117647	0.00089286	0.00984848	0.00694444	0.00089286	0.00530303	0.00694444
0.00617647	0.004705882	0.00089286	0.01060606	0.00833333	0.00089286	0.00606061	0.00694444
0.00617647	0.004705882	0.00089286	0.00984848	0.00972222	0.00089286	0.00681818	0.00555556
0.00647059	0.004411765	0.00089286	0.00984848	0.01111111	0.00000000	0.00530303	0.00694444
0.00617647	0.004705882	0.00089286	0.00833333	0.01111111	0.00089286	0.00454545	0.00694444
0.00676471	0.005000000	0.00089286	0.00909091	0.01250000	0.00267857	0.00378788	0.00694444
0.00794118	0.005294118	0.00089286	0.00984848	0.01666667	0.00446429	0.00378788	0.00694444
0.00735294	0.005882353	0.00089286	0.00833333	0.01666667	0.00535714	0.00454545	0.00694444
0.00823529	0.007352941	0.00089286	0.00909091	0.01944444	0.00535714	0.00530303	0.00972222
0.00911765	0.007058824	0.00089286	0.00984848	0.02222222	0.00625000	0.00454545	0.00833333
0.00751634	0.007516340	0.00000000	0.00606061	0.02160494	0.00694444	0.00454545	0.00771605
0.00816993	0.007516340	0.00000000	0.00681818	0.02160494	0.00694444	0.00454545	0.00771605
0.00849673	0.007843137	0.00000000	0.00681818	0.02160494	0.00793651	0.00378788	0.00925926
0.00816993	0.007843137	0.00000000	0.00606061	0.02006173	0.00892857	0.00378788	0.00925926
0.00784314	0.007516340	0.00000000	0.00530303	0.02006173	0.00793651	0.00454545	0.00925926
0.00718954	0.007189542	0.00000000	0.00454545	0.01851852	0.00595238	0.00454545	0.00925926
0.00588235	0.005882353	0.00000000	0.00378788	0.01388889	0.00396825	0.00378788	0.00771605
0.00588235	0.005882353	0.00000000	0.00454545	0.01234568	0.00396825	0.00378788	0.00771605
0.00457516	0.003921569	0.00000000	0.00378788	0.00868056	0.00446429	0.00303030	0.00347222
0.00326797	0.003594771	0.00000000	0.00303030	0.00396825	0.00382653	0.00303030	0.00396825
0.00294118	0.003235294	0.00000000	0.00303030	0.00396825	0.00382653	0.00303030	0.00396825
0.00176471	0.002647059	0.00000000	0.00151515	0.00231481	0.00446429	0.00227273	0.00462963
0.00088235	0.002058824	0.00000000	0.00075758	0.00000000	0.00357143	0.00227273	0.00277778
0.00088235	0.001764706	0.00178571	0.00075758	0.00000000	0.00178571	0.00227273	0.00277778
0.00058824	0.001764706	0.00178571	0.00075758	0.00000000	0.00178571	0.00151515	0.00277778
0.00058824	0.002058824	0.00178571	0.00075758	0.00000000	0.00178571	0.00227273	0.00555556
0.00088235	0.002352941	0.00178571	0.00075758	0.00277778	0.00178571	0.00303030	0.00555556
0.00058824	0.002058824	0.00178571	0.00000000	0.00277778	0.00178571	0.00227273	0.00555556
0.00147059	0.003529412	0.00148810	0.00075758	0.00694444	0.00297619	0.00454545	0.00694444
0.00176471	0.005000000	0.00127551	0.00151515	0.00595238	0.00765306	0.00530303	0.00595238
0.00176471	0.005294118	0.00111607	0.00151515	0.00520833	0.00781250	0.00530303	0.00520833
0.00205882	0.005294118	0.00099206	0.00151515	0.00462963	0.00694444	0.00530303	0.00462963
0.00205882	0.005294118	0.00089286	0.00151515	0.00416667	0.00625000	0.00530303	0.00416667
