# Supplementary material for: Long-read deep sequencing reveals high rates of multilineage transmission and rapid viral population changes in acute HIV infection
Source: Nat Commun. 2026 May 25;17:6799. doi: 10.1038/s41467-026-73496-0 (PMC13385744; doi:10.1038/s41467-026-73496-0)
Supplement: Supplementary file 4 — Source Data [file 41467_2026_73496_MOESM4_ESM.zip › SourceDataFiles/Fig4AC_Gag entropy.txt]

AllTP_Gag	i_Gag_entropy	ii_Gag_entropy	iii_Gag_entropy
0.0425593	0.042105263	0.03486842	0.04137931
0.0588689	0.059649123	0.05526316	0.06551724
0.0634961	0.062280702	0.06052632	0.07241379
0.0609254	0.055263158	0.05921053	0.07126437
0.0650386	0.057894737	0.06447368	0.07586207
0.0717224	0.059649123	0.07105263	0.08735632
0.0722365	0.060526316	0.07039474	0.08850575
0.0910026	0.071929825	0.09013158	0.11494253
0.0961440	0.071929825	0.09407895	0.12758621
0.0969152	0.073684211	0.09539474	0.12528736
0.0933162	0.068421053	0.09605263	0.11379310
0.0750643	0.053508772	0.07697368	0.09310345
0.0696658	0.050877193	0.06973684	0.08850575
0.0724936	0.058771930	0.07105263	0.08850575
0.0745501	0.061403509	0.07434211	0.08965517
0.0745501	0.067543860	0.07105263	0.08850575
0.0791774	0.067543860	0.07894737	0.09310345
0.0583548	0.053508772	0.05723684	0.06321839
0.0559840	0.055555556	0.05628655	0.05363985
0.0619823	0.058479532	0.05994152	0.06257982
0.0626607	0.061403509	0.05921053	0.06609195
0.0633033	0.059210526	0.06167763	0.06752874
0.0681234	0.055921053	0.06661184	0.07327586
0.0694087	0.052631579	0.06661184	0.08189655
0.0616967	0.046052632	0.05427632	0.07614943
0.0539846	0.037280702	0.05016447	0.06609195
0.0504499	0.036184211	0.04358553	0.06321839
0.0565553	0.038377193	0.04687500	0.07758621
0.0522708	0.038986355	0.04687500	0.07024266
0.0459869	0.037037037	0.04111842	0.06130268
0.0457584	0.037719298	0.04093567	0.06091954
0.0465296	0.040350877	0.03801170	0.06321839
0.0424165	0.042982456	0.03362573	0.05862069
0.0383033	0.038596491	0.03216374	0.05619413
0.0460154	0.045614035	0.03874269	0.07024266
0.0465296	0.043859649	0.03947368	0.07024266
0.0462725	0.043859649	0.04166667	0.06768838
0.0419023	0.042105263	0.04093567	0.05491699
0.0437018	0.041228070	0.03881579	0.05874840
0.0437018	0.041228070	0.03815789	0.05874840
0.0419023	0.039473684	0.03881579	0.05890805
0.0425593	0.039961014	0.04239766	0.05747126
0.0437018	0.039473684	0.04440789	0.05938697
0.0498072	0.047149123	0.04934211	0.05911330
0.0462725	0.047149123	0.04851974	0.04433498
0.0417738	0.043859649	0.04523026	0.03776683
0.0504499	0.055921053	0.05098684	0.05254516
0.0478792	0.052631579	0.04769737	0.05254516
0.0514139	0.054824561	0.05180921	0.05911330
0.0559126	0.058114035	0.05838816	0.06403941
0.0571979	0.059210526	0.05674342	0.05890805
0.0528420	0.053606238	0.05190058	0.05747126
0.0539846	0.051754386	0.05328947	0.05862069
0.0511568	0.048245614	0.05000000	0.05632184
0.0475578	0.040350877	0.04605263	0.05977011
0.0519280	0.044736842	0.04802632	0.06896552
0.0485861	0.035964912	0.04539474	0.06781609
0.0502714	0.037037037	0.04605263	0.07151980
0.0457012	0.033138402	0.04239766	0.06513410
0.0408455	0.028265107	0.03435673	0.06257982
0.0419880	0.028265107	0.03581871	0.06513410
0.0474150	0.038011696	0.04020468	0.06768838
0.0448443	0.038986355	0.03728070	0.06385696
0.0465938	0.039473684	0.03865132	0.06752874
0.0494859	0.049342105	0.04276316	0.06034483
0.0501285	0.052631579	0.04605263	0.05172414
0.0449871	0.051535088	0.04029605	0.04310345
0.0457012	0.052631579	0.04020468	0.04597701
0.0468438	0.053606238	0.04166667	0.04597701
0.0479863	0.054580897	0.04239766	0.04853129
0.0474150	0.051656920	0.04239766	0.05108557
0.0462725	0.045808967	0.04312865	0.05108557
0.0494145	0.045808967	0.04459064	0.05874840
0.0467866	0.043859649	0.04210526	0.05517241
0.0447301	0.038596491	0.04013158	0.05632184
0.0434447	0.034210526	0.03684211	0.06206897
0.0439589	0.035964912	0.03618421	0.05977011
0.0429306	0.035087719	0.03421053	0.05747126
0.0465296	0.039473684	0.03552632	0.06436782
0.0491003	0.041228070	0.03815789	0.06551724
0.0475578	0.042105263	0.03618421	0.06321839
0.0434447	0.037719298	0.03157895	0.05862069
0.0388175	0.035964912	0.02763158	0.04942529
0.0437018	0.042105263	0.02828947	0.06321839
0.0462725	0.042982456	0.03092105	0.06666667
0.0462725	0.047368421	0.03289474	0.05862069
0.0506427	0.049122807	0.03815789	0.06781609
0.0550129	0.049122807	0.04671053	0.07011494
0.0539846	0.048245614	0.04802632	0.06551724
0.0573265	0.052631579	0.05263158	0.06896552
0.0634961	0.057894737	0.05855263	0.07701149
0.0699229	0.062280702	0.06513158	0.08390805
0.0753213	0.067543860	0.06973684	0.09425287
0.0699229	0.061403509	0.07456140	0.08160920
0.0676093	0.058771930	0.07309942	0.07816092
0.0668380	0.058771930	0.06944444	0.08160920
0.0611825	0.053508772	0.06359649	0.07471264
0.0557841	0.050000000	0.05628655	0.07126437
0.0583548	0.051754386	0.05921053	0.07701149
0.0544987	0.050877193	0.05263158	0.07586207
0.0508997	0.046491228	0.04970760	0.07011494
0.0508997	0.050877193	0.04751462	0.06666667
0.0496144	0.050877193	0.04605263	0.06321839
0.0531277	0.053606238	0.04605263	0.06641124
0.0491288	0.058114035	0.04166667	0.06896552
0.0504499	0.056390977	0.04440789	0.07224959
0.0546272	0.062656642	0.04934211	0.07717570
0.0546272	0.065162907	0.04851974	0.07389163
0.0503122	0.062865497	0.04323308	0.06704981
0.0484759	0.057017544	0.04417293	0.05747126
0.0528828	0.059941520	0.05169173	0.06130268
0.0484147	0.054385965	0.05043860	0.06206897
0.0452442	0.048245614	0.05131579	0.05747126
0.0574122	0.064912281	0.05482456	0.08045977
0.0642674	0.061403509	0.05921053	0.07471264
0.0639001	0.057644110	0.06203008	0.07389163
0.0653691	0.052631579	0.06109023	0.07717570
0.0782225	0.062656642	0.07048872	0.09852217
0.0723008	0.058114035	0.06578947	0.09195402
0.0719794	0.055921053	0.06578947	0.09626437
0.0767995	0.065789474	0.06167763	0.10919540
0.0771208	0.063352827	0.06286550	0.11111111
0.0696658	0.063352827	0.05723684	0.11111111
0.0696658	0.057504873	0.06118421	0.10600255
0.0681234	0.053606238	0.06250000	0.10344828
0.0622108	0.055921053	0.06067251	0.09706258
0.0614110	0.060150376	0.06167763	0.09626437
0.0539846	0.052631579	0.05639098	0.08702791
0.0504499	0.057894737	0.05263158	0.09386973
0.0506794	0.063596491	0.05372807	0.09655172
0.0337863	0.043859649	0.04166667	0.07183908
0.0238707	0.029239766	0.03552632	0.05172414
0.0274207	0.021929825	0.04276316	0.05172414
0.0102828	0.002192982	0.01973684	0.02586207
0.0077121	0.000000000	0.00986842	0.02873563
0.0124250	0.007017544	0.00921053	0.04022989
0.0201983	0.013157895	0.01644737	0.05517241
0.0302057	0.022556391	0.02537594	0.06704981
0.0430591	0.032894737	0.03571429	0.08210181
0.0531277	0.038986355	0.04934211	0.09482759
0.0596972	0.037719298	0.05592105	0.09706258
0.0658740	0.041910331	0.05592105	0.10344828
0.0658740	0.047149123	0.05592105	0.10344828
0.0803342	0.055921053	0.06907895	0.12643678
0.0825835	0.061403509	0.06990132	0.12787356
0.0880463	0.067982456	0.07648026	0.13074713
0.0825835	0.067982456	0.07154605	0.11781609
0.0723008	0.058114035	0.06578947	0.10488506
0.0642674	0.049342105	0.06250000	0.08908046
0.0520566	0.042763158	0.05098684	0.06752874
0.0504499	0.047149123	0.04605263	0.06321839
0.0474150	0.044834308	0.04385965	0.05874840
0.0444730	0.042982456	0.04144737	0.05402299
0.0372751	0.042982456	0.03421053	0.03793103
0.0344473	0.038596491	0.03355263	0.03703704
0.0349614	0.036842105	0.03815789	0.03320562
0.0357326	0.037719298	0.03881579	0.03575990
0.0403599	0.042982456	0.04210526	0.04342273
0.0455013	0.047368421	0.04736842	0.05236271
0.0462725	0.048245614	0.04605263	0.05619413
0.0424165	0.043859649	0.04473684	0.04853129
0.0485861	0.048245614	0.04934211	0.05619413
0.0521851	0.050877193	0.05197368	0.06130268
0.0498715	0.045614035	0.05065789	0.06130268
0.0516710	0.048245614	0.05263158	0.06130268
0.0462725	0.043859649	0.04605263	0.05747126
0.0452442	0.040350877	0.04736842	0.05491699
0.0411311	0.037719298	0.04407895	0.05028736
0.0352185	0.033333333	0.03552632	0.04166667
0.0331620	0.031578947	0.03486842	0.03735632
0.0344473	0.031578947	0.03684211	0.03879310
0.0313625	0.030701754	0.03289474	0.03879310
0.0275064	0.026315789	0.02894737	0.03591954
0.0290488	0.028947368	0.03026316	0.03591954
0.0300771	0.033333333	0.02828947	0.03575990
0.0308483	0.034210526	0.02631579	0.04086845
0.0339332	0.036842105	0.03026316	0.04342273
0.0334190	0.035964912	0.02828947	0.04137931
0.0341902	0.036842105	0.02894737	0.04252874
0.0357326	0.041228070	0.02697368	0.04597701
0.0349614	0.041228070	0.02631579	0.04853129
0.0329049	0.041228070	0.02631579	0.03959132
0.0339332	0.042982456	0.02894737	0.03831418
0.0344473	0.045614035	0.02828947	0.04086845
0.0323907	0.039473684	0.02894737	0.03831418
0.0305913	0.036842105	0.02960526	0.03320562
0.0293059	0.037719298	0.02565789	0.03320562
0.0308483	0.038596491	0.02763158	0.03448276
0.0297058	0.038011696	0.02777778	0.03017241
0.0274207	0.033138402	0.02777778	0.02729885
0.0279920	0.033138402	0.02850877	0.02681992
0.0257069	0.027290448	0.02704678	0.02681992
0.0259926	0.026315789	0.02631579	0.02937420
0.0208512	0.020833333	0.02339181	0.02298851
0.0242788	0.028508772	0.02339181	0.02809706
0.0257069	0.031798246	0.02339181	0.02937420
0.0231362	0.028508772	0.02119883	0.02681992
0.0225650	0.033991228	0.01900585	0.02426564
0.0223650	0.032163743	0.01973684	0.02413793
0.0239075	0.031189084	0.02236842	0.02528736
0.0233933	0.031189084	0.02171053	0.02554278
0.0236504	0.034113060	0.02039474	0.02554278
0.0246787	0.037037037	0.02236842	0.02298851
0.0290488	0.037719298	0.02631579	0.02937420
0.0269923	0.032456140	0.02828947	0.02426564
0.0262211	0.030701754	0.02894737	0.02298851
0.0275064	0.035087719	0.02828947	0.02426564
0.0267352	0.028070175	0.03026316	0.02681992
0.0290488	0.030701754	0.03157895	0.02937420
0.0305913	0.035964912	0.03157895	0.02937420
0.0305913	0.037719298	0.03026316	0.02758621
0.0313625	0.039473684	0.03289474	0.02758621
0.0308483	0.041228070	0.02997076	0.02758621
0.0275064	0.040350877	0.02485380	0.02183908
0.0311054	0.042982456	0.02558480	0.03103448
0.0308483	0.045614035	0.02339181	0.03320562
0.0352185	0.043859649	0.02997076	0.04086845
0.0372751	0.047368421	0.03070175	0.04342273
0.0336761	0.043859649	0.02777778	0.04310345
0.0326478	0.040350877	0.02704678	0.04454023
0.0334190	0.040350877	0.02923977	0.04454023
0.0336761	0.036842105	0.02894737	0.04885057
0.0316195	0.032456140	0.02997076	0.04885057
0.0329049	0.032456140	0.03143275	0.05172414
0.0305913	0.032456140	0.02997076	0.04454023
0.0318766	0.032456140	0.03216374	0.04214559
0.0287918	0.031578947	0.02704678	0.03959132
0.0267352	0.032456140	0.02339181	0.03575990
0.0272494	0.032456140	0.02467105	0.03563218
0.0236504	0.029824561	0.02349624	0.03448276
0.0231362	0.028947368	0.02161654	0.03575990
0.0272494	0.033333333	0.02819549	0.04086845
0.0280206	0.034210526	0.02631579	0.04214559
0.0272494	0.033333333	0.02631579	0.04214559
0.0311054	0.035964912	0.03207237	0.04469987
0.0334190	0.037719298	0.03207237	0.04980843
0.0339332	0.040350877	0.03536184	0.04469987
0.0347044	0.037719298	0.03865132	0.04725415
0.0367609	0.041228070	0.03874269	0.04597701
0.0411311	0.042105263	0.03881579	0.05172414
0.0442159	0.043859649	0.04342105	0.05172414
0.0429306	0.044736842	0.04210526	0.04482759
0.0452442	0.045614035	0.04539474	0.04712644
0.0478149	0.048245614	0.05000000	0.04712644
0.0503856	0.052631579	0.04736842	0.05287356
0.0491003	0.050877193	0.04671053	0.05402299
0.0516710	0.055263158	0.04736842	0.05632184
0.0508997	0.057017544	0.04473684	0.05402299
0.0557841	0.061403509	0.04802632	0.05977011
0.0537275	0.064035088	0.04605263	0.05172414
0.0498715	0.060526316	0.04144737	0.05057471
0.0462725	0.056140351	0.03618421	0.05057471
0.0439589	0.054385965	0.03552632	0.04980843
0.0408740	0.051754386	0.03092105	0.04725415
0.0331620	0.042105263	0.02828947	0.03703704
0.0308483	0.038596491	0.02631579	0.03320562
0.0259640	0.032456140	0.02339181	0.03192848
0.0259640	0.029824561	0.02485380	0.03320562
0.0203085	0.021929825	0.02046784	0.02809706
0.0218509	0.019298246	0.02266082	0.03192848
0.0236504	0.021929825	0.02192982	0.03703704
0.0239075	0.024561404	0.02384868	0.03575990
0.0233933	0.024561404	0.02220395	0.03575990
0.0264781	0.027192982	0.02467105	0.03831418
0.0303342	0.028947368	0.02631579	0.04853129
0.0303342	0.031578947	0.02631579	0.04469987
0.0318766	0.032456140	0.02777778	0.04342273
0.0318766	0.034210526	0.02878289	0.04469987
0.0347044	0.035964912	0.03042763	0.04853129
0.0326478	0.035964912	0.02878289	0.04469987
0.0311054	0.033333333	0.03042763	0.03959132
0.0321337	0.029824561	0.03143275	0.04214559
0.0349614	0.034210526	0.03143275	0.04252874
0.0334190	0.037719298	0.02923977	0.04342273
0.0303342	0.035964912	0.02850877	0.03448276
0.0329049	0.035087719	0.03362573	0.03959132
0.0347044	0.036842105	0.03508772	0.04086845
0.0349614	0.037719298	0.03289474	0.03959132
0.0313625	0.038596491	0.03143275	0.03575990
0.0316195	0.039473684	0.03070175	0.03703704
0.0354756	0.045614035	0.03289474	0.04342273
0.0334190	0.043859649	0.03070175	0.04086845
0.0298201	0.038596491	0.03125000	0.03703704
0.0287918	0.033333333	0.02878289	0.03908046
0.0295630	0.036842105	0.02960526	0.03678161
0.0290488	0.038596491	0.02796053	0.03448276
0.0251928	0.034210526	0.02220395	0.03218391
0.0251928	0.032456140	0.02384868	0.03218391
0.0249357	0.032456140	0.02192982	0.02988506
0.0239075	0.030701754	0.02119883	0.02873563
0.0213368	0.025438596	0.01900585	0.02528736
0.0293059	0.039473684	0.02485380	0.03103448
0.0331620	0.046491228	0.02500000	0.03333333
0.0336761	0.045614035	0.02697368	0.03103448
0.0341902	0.044736842	0.02763158	0.03448276
0.0323907	0.042982456	0.02631579	0.03218391
0.0354756	0.042982456	0.03157895	0.03563218
0.0367609	0.044736842	0.03486842	0.03333333
0.0391317	0.045808967	0.03801170	0.03575990
0.0399886	0.046783626	0.03874269	0.03703704
0.0397029	0.048732943	0.03874269	0.03575990
0.0345616	0.042884990	0.03362573	0.03065134
0.0337047	0.039961014	0.03289474	0.03320562
0.0334190	0.038986355	0.03371711	0.03831418
0.0299914	0.036062378	0.03289474	0.03591954
0.0334190	0.038986355	0.03853383	0.03879310
0.0299914	0.037037037	0.03195489	0.03448276
0.0268495	0.037280702	0.02537594	0.03448276
0.0272494	0.035087719	0.02549342	0.03831418
0.0293059	0.038011696	0.02960526	0.03831418
0.0313625	0.037037037	0.03125000	0.04725415
0.0316195	0.032163743	0.03371711	0.04980843
0.0316195	0.032163743	0.03371711	0.04853129
0.0295630	0.031189084	0.03371711	0.04214559
0.0316195	0.034113060	0.03289474	0.03908046
0.0303342	0.035087719	0.02777778	0.04022989
0.0308483	0.035087719	0.02850877	0.04367816
0.0311054	0.032456140	0.03042763	0.04367816
0.0339332	0.035087719	0.03453947	0.04252874
0.0321337	0.034210526	0.02960526	0.04137931
0.0308483	0.033333333	0.02960526	0.03563218
0.0277635	0.031578947	0.02631579	0.03448276
0.0259640	0.028947368	0.02631579	0.03065134
0.0303342	0.035964912	0.02631579	0.03320562
0.0285347	0.033333333	0.02631579	0.03575990
0.0262211	0.029824561	0.02549342	0.03192848
0.0282776	0.033333333	0.02960526	0.02809706
0.0295630	0.035087719	0.02777778	0.02937420
0.0246787	0.031578947	0.02192982	0.02426564
0.0298201	0.034210526	0.02850877	0.02937420
0.0303342	0.036842105	0.02997076	0.02729885
0.0295630	0.035964912	0.02850877	0.02729885
0.0311054	0.037719298	0.02997076	0.02873563
0.0267352	0.030701754	0.02777778	0.02442529
0.0300771	0.034210526	0.03092105	0.02155172
0.0295630	0.032456140	0.03026316	0.02155172
0.0308483	0.036842105	0.03092105	0.02155172
0.0290488	0.035087719	0.03026316	0.02134647
0.0303342	0.037719298	0.03026316	0.02463054
0.0244216	0.033333333	0.02368421	0.01970443
0.0290488	0.036842105	0.02763158	0.03017241
0.0321337	0.040350877	0.03026316	0.02937420
0.0311054	0.039473684	0.02828947	0.03065134
0.0337047	0.042884990	0.03070175	0.03304598
0.0345616	0.044834308	0.03143275	0.03448276
0.0342759	0.043859649	0.03143275	0.03591954
0.0285633	0.035087719	0.02796053	0.03940887
0.0291345	0.035087719	0.02878289	0.03940887
0.0291345	0.034113060	0.03207237	0.03612479
0.0285633	0.033138402	0.03289474	0.03284072
0.0239931	0.029239766	0.02713816	0.02298851
0.0231362	0.026315789	0.02467105	0.02791461
0.0211368	0.025341131	0.02631579	0.02681992
0.0228792	0.026315789	0.02796053	0.02627258
0.0194230	0.021442495	0.02255639	0.02681992
0.0208869	0.024122807	0.02521930	0.02758621
0.0231362	0.025062657	0.02521930	0.02758621
0.0257069	0.028822055	0.02521930	0.03065134
0.0249725	0.027568922	0.02412281	0.03065134
0.0297466	0.032581454	0.02631579	0.04022989
0.0293794	0.031328321	0.02741228	0.03831418
0.0297466	0.033834586	0.02631579	0.03639847
0.0359897	0.040100251	0.02913534	0.03776683
0.0330518	0.036340852	0.02631579	0.03940887
0.0295630	0.032894737	0.02384868	0.03940887
0.0302771	0.034113060	0.02412281	0.03879310
0.0336761	0.035964912	0.02763158	0.04469987
0.0334190	0.033333333	0.03026316	0.04342273
0.0357326	0.035964912	0.03092105	0.04853129
0.0336761	0.035087719	0.02960526	0.04342273
0.0331620	0.035964912	0.02828947	0.04469987
0.0331620	0.033333333	0.03157895	0.04597701
0.0290488	0.028070175	0.02763158	0.04597701
0.0300771	0.031578947	0.02828947	0.04454023
0.0326478	0.033333333	0.03157895	0.04214559
0.0326478	0.034210526	0.03289474	0.04086845
0.0298201	0.034210526	0.02763158	0.03703704
0.0285347	0.035964912	0.02434211	0.03448276
0.0300771	0.037719298	0.02368421	0.03575990
0.0300771	0.035087719	0.02500000	0.03703704
0.0269923	0.030701754	0.02412281	0.03448276
0.0259640	0.032456140	0.02192982	0.03065134
0.0287918	0.035964912	0.02485380	0.03218391
0.0329049	0.035087719	0.02704678	0.04482759
0.0311054	0.035087719	0.02412281	0.04725415
0.0313625	0.033333333	0.02485380	0.04980843
0.0300771	0.033333333	0.02558480	0.04469987
0.0329049	0.035087719	0.03143275	0.04469987
0.0316195	0.035087719	0.03289474	0.03831418
0.0341902	0.039473684	0.03508772	0.03831418
0.0370180	0.042105263	0.03618421	0.03831418
0.0413882	0.045614035	0.03947368	0.04725415
0.0417024	0.044834308	0.04020468	0.04741379
0.0399886	0.043859649	0.04239766	0.03879310
0.0468438	0.049707602	0.04678363	0.04725415
0.0542702	0.055555556	0.05409357	0.05236271
0.0536989	0.055921053	0.05555556	0.05236271
0.0494145	0.057644110	0.04970760	0.05747126
0.0501285	0.057017544	0.05098684	0.06403941
0.0503122	0.057894737	0.05169173	0.06896552
0.0583915	0.066666667	0.05357143	0.08812261
0.0572898	0.061403509	0.05357143	0.08237548
0.0565553	0.064327485	0.05263158	0.07717570
0.0636247	0.073099415	0.05674342	0.09031199
0.0575193	0.064327485	0.05427632	0.07717570
0.0604113	0.062865497	0.05180921	0.09852217
0.0687661	0.066416040	0.05427632	0.11658456
0.0803342	0.069078947	0.06496711	0.11350575
0.0808340	0.069200780	0.06578947	0.11366539
0.0776350	0.064035088	0.06381579	0.10919540
0.0776350	0.063157895	0.06776316	0.10574713
0.0802057	0.066666667	0.06513158	0.11494253
0.0753213	0.065302144	0.06725146	0.12260536
0.0732648	0.064327485	0.06359649	0.11621967
0.0835476	0.073099415	0.07017544	0.13409962
0.0785490	0.072368421	0.06743421	0.12068966
0.0802628	0.065789474	0.06907895	0.12787356
0.0791203	0.059210526	0.06578947	0.13362069
0.0739789	0.053728070	0.06167763	0.12643678
0.0722651	0.055921053	0.06085526	0.12212644
0.0659811	0.054824561	0.05098684	0.11206897
0.0579834	0.047149123	0.04851974	0.09339080
0.0622679	0.043859649	0.04678363	0.09067688
0.0571265	0.038986355	0.04605263	0.08301405
0.0494145	0.032163743	0.04312865	0.06896552
0.0526992	0.036842105	0.04539474	0.07356322
0.0473008	0.040350877	0.04276316	0.05747126
0.0408740	0.038596491	0.03684211	0.04712644
0.0444730	0.039473684	0.04144737	0.05057471
0.0460154	0.040350877	0.04210526	0.05287356
0.0514139	0.038596491	0.04868421	0.06321839
0.0544987	0.039473684	0.05131579	0.07126437
0.0532134	0.042105263	0.04934211	0.06666667
0.0580977	0.042982456	0.05131579	0.08390805
0.0598972	0.049122807	0.04934211	0.08620690
0.0542416	0.046491228	0.04407895	0.07701149
0.0663239	0.056140351	0.05657895	0.09080460
0.0701799	0.064912281	0.05921053	0.09080460
0.0696944	0.068226121	0.05628655	0.09067688
0.0774065	0.074074074	0.06432749	0.10089400
0.0791203	0.085769981	0.06578947	0.09578544
0.0774065	0.086744639	0.06505848	0.08684547
0.0776921	0.084795322	0.06725146	0.08556833
0.0716938	0.084795322	0.06213450	0.06768838
0.0676949	0.080896686	0.05921053	0.06385696
0.0765496	0.088693957	0.06652047	0.07662835
0.0642674	0.073099415	0.05409357	0.06641124
0.0634105	0.068226121	0.05701754	0.06385696
0.0616967	0.068421053	0.05657895	0.05977011
0.0519280	0.064035088	0.04605263	0.04980843
0.0431877	0.050877193	0.03684211	0.04597701
0.0524422	0.061403509	0.04605263	0.05491699
0.0537275	0.063157895	0.04671053	0.06130268
0.0609254	0.068421053	0.05657895	0.06768838
0.0586118	0.064035088	0.05592105	0.06385696
0.0550129	0.055263158	0.05460526	0.06130268
0.0496144	0.058479532	0.05065789	0.05890805
0.0455013	0.058114035	0.04539474	0.06034483
0.0485861	0.060307018	0.04736842	0.06752874
0.0521851	0.060307018	0.05065789	0.06896552
0.0532134	0.063596491	0.05131579	0.06768838
0.0473008	0.057017544	0.04473684	0.06130268
0.0485861	0.058114035	0.04407895	0.06002554
0.0442159	0.057017544	0.03486842	0.05747126
0.0444730	0.055921053	0.03552632	0.05874840
0.0493573	0.073464912	0.03618421	0.05874840
0.0542416	0.068226121	0.04078947	0.06091954
0.0627249	0.070175439	0.04802632	0.07011494
0.0580977	0.064035088	0.04342105	0.06436782
0.0588689	0.064035088	0.04407895	0.06091954
0.0645244	0.070175439	0.04934211	0.06781609
0.0648386	0.068226121	0.04897661	0.07151980
0.0682662	0.070175439	0.05774854	0.07407407
0.0651243	0.066276803	0.05628655	0.07024266
0.0702656	0.075048733	0.06067251	0.07407407
0.0576978	0.062500000	0.05336257	0.06257982
0.0568409	0.065789474	0.05190058	0.05491699
0.0531277	0.063596491	0.04970760	0.04853129
0.0582691	0.070175439	0.05482456	0.05619413
0.0559840	0.067982456	0.05190058	0.05874840
0.0491288	0.058114035	0.04678363	0.05108557
0.0501285	0.059454191	0.04539474	0.05402299
0.0424165	0.052631579	0.03618421	0.05108557
0.0496144	0.056530214	0.04671053	0.05747126
0.0449871	0.046783626	0.04276316	0.05363985
0.0501285	0.045614035	0.04934211	0.06130268
0.0485861	0.043859649	0.04671053	0.06385696
0.0460154	0.040350877	0.04342105	0.06385696
0.0398458	0.032456140	0.03815789	0.05619413
0.0394173	0.032163743	0.03947368	0.05459770
0.0420951	0.033991228	0.04194079	0.05911330
0.0396621	0.028822055	0.04323308	0.05555556
0.0426001	0.031328321	0.04323308	0.05582923
0.0279104	0.020050125	0.02631579	0.04105090
0.0275432	0.018796992	0.02537594	0.04269294
0.0216673	0.017543860	0.01754386	0.03448276
0.0183621	0.013784461	0.01644737	0.03448276
0.0154242	0.011278195	0.01425439	0.02681992
0.0135880	0.011278195	0.01315789	0.02758621
0.0125321	0.010964912	0.01206140	0.02758621
0.0197087	0.016569201	0.02255639	0.03831418
0.0264781	0.020175439	0.03289474	0.04597701
0.0316195	0.024561404	0.04029605	0.05254516
0.0342759	0.024561404	0.04417293	0.05938697
0.0328478	0.024561404	0.04934211	0.05555556
0.0350257	0.021929825	0.04934211	0.06206897
0.0392949	0.021052632	0.05789474	0.06206897
0.0378259	0.019298246	0.06907895	0.06206897
0.0437018	0.019298246	0.06907895	0.06206897
0.0514139	0.018421053	0.08991228	0.06206897
0.0421594	0.015789474	0.07017544	0.05057471
0.0308483	0.012280702	0.04605263	0.04137931
0.0179949	0.005847953	0.02960526	0.02586207
0.0251928	0.009746589	0.03728070	0.03448276
0.0293059	0.012670565	0.03782895	0.03448276
0.0338475	0.017543860	0.04210526	0.03831418
0.0293794	0.018518519	0.04210526	0.03831418
0.0290121	0.019493177	0.04210526	0.04367816
0.0290121	0.019493177	0.04210526	0.04367816
0.0290121	0.019493177	0.04210526	0.04367816
0.0287061	0.015594542	0.04605263	0.04597701
0.0282776	0.013645224	0.05043860	0.04597701
0.0282776	0.012280702	0.05043860	0.04597701
0.0218509	0.008771930	0.04934211	0.03448276
0.0167095	0.007017544	0.03289474	0.05747126
0.0034276	0.002631579	0.00657895
0.0034276	0.001754386	0.00657895
0.0317052	0.010526316	0.02850877	0.09195402
0.0347044	0.014912281	0.02960526	0.08620690
0.0347044	0.016569201	0.02960526	0.08620690
0.0347044	0.018640351	0.02960526	0.08620690
0.0347044	0.021303258	0.02960526	0.08620690
0.0347044	0.024853801	0.02960526	0.08620690
0.0347044	0.029824561	0.02960526	0.08620690
0.0445587	0.035087719	0.03728070	0.08620690
0.0445587	0.046783626	0.03728070	0.08620690
0.0728363	0.090643275	0.05043860	0.09195402
0.0642674	0.073099415	0.05263158	0.08429119
0.0805484	0.078947368	0.06798246	0.10727969
0.0867609	0.087719298	0.07401316	0.10919540
0.0915167	0.089473684	0.08157895	0.11034483
0.0915167	0.089473684	0.08157895	0.11034483
0.0972579	0.092105263	0.08771930	0.11685824
0.1024605	0.096491228	0.09210526	0.12479475
0.1018638	0.096491228	0.09210526	0.12068966
0.1018638	0.096491228	0.09210526	0.12068966
0.0973650	0.084429825	0.09210526	0.11637931
0.1028278	0.089912281	0.09046053	0.13074713
0.1028278	0.094298246	0.09210526	0.12212644
0.0902956	0.091478697	0.09210526	0.11063218
0.0838689	0.083959900	0.08364662	0.10632184
0.0788346	0.076754386	0.07976974	0.09833972
0.0651243	0.064692982	0.07424812	0.09195402
0.0548415	0.054824561	0.06296992	0.07614943
0.0494859	0.048872180	0.05811404	0.07389163
0.0494859	0.048872180	0.05811404	0.07389163
0.0492104	0.051169591	0.06052632	0.07471264
0.0398458	0.043859649	0.05921053	0.05287356
0.0293059	0.030701754	0.04824561	0.04597701
0.0467866	0.033333333	0.06907895	0.06321839
0.0473008	0.033333333	0.07401316	0.06034483
0.0565553	0.040350877	0.08388158	0.08045977
0.0700514	0.048245614	0.08388158	0.08045977
0.0796915	0.049707602	0.09868421	0.09195402
0.0796915	0.049707602	0.09868421	0.09195402
0.0796915	0.049707602	0.09868421	0.09195402
0.0796915	0.049707602	0.09868421	0.09195402
0.0841902	0.054824561	0.10032895	0.09770115
0.0841902	0.054824561	0.10032895	0.09770115
0.0814053	0.058479532	0.08991228	0.09961686
0.0912596	0.065789474	0.09868421	0.11494253
0.0976864	0.070175439	0.10526316	0.11494253
0.0976864	0.070175439	0.10526316	0.11494253
0.0501285	0.070175439	0.05592105	0.11494253
0.0342759	0.070175439	0.03947368	0.11494253
0.0456298	0.070175439	0.05263158	0.08620690
0.0456298	0.070175439	0.05263158	0.08620690
0.0347044	0.061403509	0.03618421	0.08045977
0.0359897	0.052631579	0.03552632	0.07662835
0.0411311	0.046052632	0.03618421	0.09482759
0.0411311	0.046052632	0.03618421	0.09482759
0.0411311	0.046052632	0.03618421	0.09482759
0.0411311	0.046052632	0.03618421	0.09482759
0.0488432	0.046052632	0.04210526	0.09482759
0.0604113	0.036842105	0.05098684	0.09482759
0.0539846	0.022807018	0.03728070	0.10727969
0.0539846	0.019005848	0.03728070	0.10727969
0.0539846	0.010233918	0.03618421	0.10919540
0.0668380	0.004385965	0.03947368	0.14942529
0.0025707	0.000000000		0.01149425
0.0115681	0.002506266	0.01315789	0.02298851
0.0085690	0.002506266	0.01315789	0.02298851
0.0186375	0.012061404	0.02302632	0.03065134
0.0205656	0.011695906	0.02631579	0.03160920
0.0252785	0.014619883	0.03453947	0.03678161
0.0249725	0.017543860	0.03421053	0.03256705
0.0273136	0.024366472	0.03399123	0.03284072
0.0302771	0.029239766	0.03571429	0.03735632
0.0300771	0.033138402	0.03536184	0.03448276
0.0341902	0.038011696	0.03728070	0.03831418
0.0395887	0.041910331	0.04385965	0.04597701
0.0439589	0.045614035	0.04276316	0.04482759
0.0434447	0.039473684	0.04407895	0.04827586
0.0460154	0.042982456	0.04671053	0.04942529
0.0460154	0.045614035	0.04473684	0.04942529
0.0478149	0.045614035	0.04473684	0.05517241
0.0508997	0.046491228	0.04736842	0.06206897
0.0496144	0.046491228	0.04671053	0.05747126
