# Supplementary material for: Long-read deep sequencing reveals high rates of multilineage transmission and rapid viral population changes in acute HIV infection
Source: Nat Commun. 2026 May 25;17:6799. doi: 10.1038/s41467-026-73496-0 (PMC13385744; doi:10.1038/s41467-026-73496-0)
Supplement: Supplementary file 4 — Source Data [file 41467_2026_73496_MOESM4_ESM.zip › SourceDataFiles/Fig2B_FFRESH_REN_267.txt]

DP_COB	VL	Total	HM(c)	HM(f)	MxL1(c)	MxL1(f)	MxL1.1(c)	MxL1.1(f)	MxL1.2(c)	MxL1.2(f)	MxL2(c)	MxL2(f)	MxL3(c)	MxL3(f)	Rec(c)	Rec(f)	SxL(c)	SxL(f)
-2	20
2	99
4	390
5	680
9	210000	356	10.000000	0.028090	335.000000	0.941011	0.000000	0	0.000000	0	11.000000	0.030899	0.000000	0	0	0.000000	0	0
12	1200000
15	1200000	206	9.000000	0.043689	194.000000	0.941748	0.000000	0	0.000000	0	3.000000	0.014563	0.000000	0	0	0.000000	0	0
19	4000000
23	1200000
26	280000
30	89000	285	1.000000	0.003509	274.000000	0.961404	0.000000	0	0.000000	0	5.000000	0.017544	0.000000	0	5	0.017544	0	0
37	25000
43	26000
50	43000
58	27000
79	64000
165	130000
247	39000
330	12000
