# Supplementary material for: Long-read deep sequencing reveals high rates of multilineage transmission and rapid viral population changes in acute HIV infection
Source: Nat Commun. 2026 May 25;17:6799. doi: 10.1038/s41467-026-73496-0 (PMC13385744; doi:10.1038/s41467-026-73496-0)
Supplement: Supplementary file 4 — Source Data [file 41467_2026_73496_MOESM4_ESM.zip › SourceDataFiles/Fig2B_FRESH_REN_079.txt]

DP_COB	VL	Total		HM(f)		MxL1(f)		MxL1.1(f)		MxL1.2(f)		MxL2(f)		MxL3(f)		Rec(f)		SxL(f)
-2	20.0
2	465.0
4	8000.0
5	240000.0
9	1.1e+007
16	7500000.0
19	710000.0	28		0.000000		0.785714		0		0		0.107143		0		0.107143		0
23	265000.0
26	42000.0
30	34000.0	185		0.000000		0.172973		0		0		0.372973		0		0.454054		0
33	46000.0
40	55000.0
44	66000.0	64		0.000000		0.218750		0		0		0.015625		0		0.765625		0
51	19000.0
58	48000.0
79	61000.0
163	20000.0
247	51000.0
331	12000.0
