# Supplementary material for: Long-read deep sequencing reveals high rates of multilineage transmission and rapid viral population changes in acute HIV infection
Source: Nat Commun. 2026 May 25;17:6799. doi: 10.1038/s41467-026-73496-0 (PMC13385744; doi:10.1038/s41467-026-73496-0)
Supplement: Supplementary file 4 — Source Data [file 41467_2026_73496_MOESM4_ESM.zip › SourceDataFiles/Fig3BD_Env_Selection by gene.txt]

Env: a higher	a lower	ratio
0.002302140	0.001275510	1.804878049
0.002444373	0.001330026	1.837837838
0.004613095	0.004439484	1.039106145
0.002219811	0.001381215	1.607142857
0.002406137	0.000714694	3.366666667
0.005287247	0.001657197	3.190476190
0.003067485	0.001095530	2.800000000
0.004010695	0.003484038	1.151162791
0.006565657	0.005892256	1.114285714
